# Supplementary material for: (E,E)-4,4′-Dichloro-2,2′-[azinobis(phenyl­methyl­idyne)]diphenol
Source: Acta Crystallogr Sect E Struct Rep Online. 2009 Oct 17;65(Pt 11):o2767. doi: 10.1107/S1600536809041427 (PMC2971269; doi:10.1107/S1600536809041427)
Supplement: Supplementary file 2 [file e-65-o2767-Isup2.hkl]

# 
# h,k,l, Fc-squared, Fo-squared, sigma(Fo-squared) and status flag 
# 
data_I
_shelx_title ' 071123oa in Pbcn' 
_shelx_refln_list_code          4 
_shelx_F_calc_maximum      302.40 
_exptl_crystal_F_000       952.00 
_reflns_d_resolution_high  0.8394 
 
loop_ 
 _symmetry_equiv_pos_as_xyz 
 'x, y, z' 
 '-x+1/2, -y+1/2, z+1/2' 
 '-x, y, -z+1/2' 
 'x+1/2, -y+1/2, -z' 
 '-x, -y, -z' 
 'x-1/2, y-1/2, -z-1/2' 
 'x, -y, z-1/2' 
 '-x-1/2, y-1/2, z' 
 
_cell_length_a    13.1622 
_cell_length_b    10.6184 
_cell_length_c    16.0671 
_cell_angle_alpha  90.000 
_cell_angle_beta   90.000 
_cell_angle_gamma  90.000 
 
_shelx_F_squared_multiplier     1.000 
 
loop_ 
 _refln_index_h 
 _refln_index_k 
 _refln_index_l 
 _refln_F_squared_calc 
 _refln_F_squared_meas 
 _refln_F_squared_sigma 
 _refln_observed_status 
   2   0   0     1666.96     2070.63     40.23 o 
   4   0   0      661.50      629.27     12.24 o 
   6   0   0       47.79       38.36      3.56 o 
   8   0   0      239.41      199.54      8.01 o 
  10   0   0       81.25       94.26     12.80 o 
  12   0   0      861.96      897.00     38.54 o 
  14   0   0        9.38        6.67      8.97 o 
   1   1   0    22102.73    19080.68    357.58 o 
   3   1   0     2941.30     3022.17     46.71 o 
   5   1   0      700.21      618.15      9.26 o 
   7   1   0      680.00      718.36     10.97 o 
   9   1   0        0.09        0.23      2.80 o 
  11   1   0       18.05       12.84      5.55 o 
  13   1   0      146.35      169.00     17.02 o 
  15   1   0        7.71        3.74      7.00 o 
   0   2   0     1700.79     1756.30     27.03 o 
   2   2   0    11884.01    11452.09    105.63 o 
   4   2   0     4842.81     4719.79     65.27 o 
   6   2   0     4526.04     4532.62     56.62 o 
   8   2   0     1508.13     1367.97     23.33 o 
  10   2   0      301.63      304.85     10.90 o 
  12   2   0       12.69        8.96      6.01 o 
  14   2   0       14.95       13.17      7.23 o 
   1   3   0     2647.34     2648.12     24.94 o 
   3   3   0       54.94       75.86      2.91 o 
   5   3   0     2899.02     2728.59     29.65 o 
   7   3   0      161.80      179.18     11.40 o 
   9   3   0      273.93      275.65     20.28 o 
  11   3   0      338.42      364.97     12.97 o 
  13   3   0        8.58       15.07      7.06 o 
  15   3   0        0.48        3.44      6.56 o 
   0   4   0    37898.79    33655.36    597.91 o 
   2   4   0      428.39      472.31      8.63 o 
   4   4   0     2567.47     2382.80     24.26 o 
   6   4   0      372.13      306.38      8.17 o 
   8   4   0      962.95      996.48     20.26 o 
  10   4   0      787.43      804.00     20.20 o 
  12   4   0       19.32       28.08      7.76 o 
  14   4   0        2.29        4.15      6.98 o 
   1   5   0    10474.91    11214.06    116.60 o 
   3   5   0      368.29      359.65      8.14 o 
   5   5   0       64.45       48.27      3.38 o 
   7   5   0        6.83        9.58      3.02 o 
   9   5   0        1.35       -0.28      3.01 o 
  11   5   0       21.80       16.43      4.41 o 
  13   5   0      171.45      164.49     14.15 o 
   0   6   0     1452.63     1533.53     30.48 o 
   2   6   0     4644.93     4146.87     40.50 o 
   4   6   0      825.47      805.54     14.01 o 
   6   6   0      974.50      989.29     17.17 o 
   8   6   0        7.32        5.17      3.42 o 
  10   6   0      346.83      358.84     13.64 o 
  12   6   0      128.11      141.62      8.96 o 
   1   7   0      116.06      162.48      6.47 o 
   3   7   0       79.65       81.31      5.15 o 
   5   7   0      694.37      683.30     13.88 o 
   7   7   0      392.72      427.87     11.74 o 
   9   7   0       23.33       25.77      4.92 o 
  11   7   0      426.12      479.81     14.51 o 
  13   7   0       34.32       68.56      8.81 o 
   0   8   0     1067.44     1209.68     29.20 o 
   2   8   0        0.73        1.01      2.81 o 
   4   8   0     1667.28     1529.75     24.45 o 
   6   8   0       28.99       22.70      6.35 o 
   8   8   0      756.66      820.00     21.12 o 
  10   8   0      585.85      634.35     19.45 o 
  12   8   0       10.54       10.67      6.00 o 
   1   9   0      148.09      106.90      7.09 o 
   3   9   0      210.36      179.19     10.08 o 
   5   9   0      249.63      246.80     15.83 o 
   7   9   0       98.63      122.04     12.14 o 
   9   9   0       21.91       20.26      7.50 o 
  11   9   0       92.97      103.48     23.87 o 
   0  10   0       77.06       64.62     13.49 o 
   2  10   0     1501.43     1385.25     37.36 o 
   4  10   0        0.22        4.44      5.77 o 
   6  10   0       81.03       82.20     18.89 o 
   8  10   0       18.34       10.46      7.17 o 
   1  11   0        1.41        9.88      4.24 o 
   3  11   0       63.68       54.74      9.56 o 
   5  11   0        2.63        2.32      6.20 o 
   7  11   0        4.01        6.68      8.51 o 
   0  12   0      485.58      492.12     29.62 o 
   2  12   0       38.45       51.53      9.89 o 
   4  12   0        8.27       10.69      7.33 o 
   1   1   1     1063.97      948.69      9.18 o 
   2   1   1     2694.14     2659.69     23.59 o 
   3   1   1     5614.52     5668.42     41.12 o 
   4   1   1     5798.27     5461.73     38.65 o 
   5   1   1     1205.40     1175.13     10.81 o 
   6   1   1       25.90       34.48      2.68 o 
   7   1   1       80.87       94.24      2.61 o 
   8   1   1       34.07       54.31      2.70 o 
   9   1   1       30.85       26.04      2.83 o 
  10   1   1      248.78      233.08      8.98 o 
  11   1   1        0.01       -1.06      3.22 o 
  12   1   1        0.10        3.06      3.63 o 
  13   1   1       57.64       46.31      6.18 o 
  14   1   1        1.92        2.31      4.58 o 
  15   1   1       10.13        7.72      5.33 o 
   0   2   1     9817.24     9714.00    152.91 o 
   1   2   1      943.53      860.52      8.68 o 
   2   2   1       50.18       49.51      1.84 o 
   3   2   1      102.56      129.00      2.47 o 
   4   2   1      190.25      177.99      3.00 o 
   5   2   1       40.90       24.29      2.18 o 
   6   2   1      390.22      396.55      5.83 o 
   7   2   1       93.60       92.01      3.00 o 
   8   2   1       20.64       14.13      2.51 o 
   9   2   1       72.83       83.84      6.87 o 
  10   2   1      273.00      283.68      7.54 o 
  11   2   1      169.86      192.19      9.80 o 
  12   2   1       24.69       14.12      4.57 o 
  13   2   1       47.40       39.55      7.09 o 
  14   2   1       52.49       48.06      6.72 o 
  15   2   1        0.71       -0.28      4.91 o 
   1   3   1     2130.23     2146.19     16.58 o 
   2   3   1     1133.42     1058.42     10.17 o 
   3   3   1       49.37       49.95      2.02 o 
   4   3   1     2531.64     2478.44     17.17 o 
   5   3   1      542.22      565.54      7.40 o 
   6   3   1       73.18       86.16      3.08 o 
   7   3   1       46.00       49.00      3.40 o 
   8   3   1        0.74       -1.51      2.07 o 
   9   3   1       18.00       20.20      3.11 o 
  10   3   1       33.50       43.36      4.03 o 
  11   3   1      252.94      275.13      8.04 o 
  12   3   1        6.82       -0.16      3.67 o 
  13   3   1        2.36        2.05      4.57 o 
  14   3   1       27.25       27.74      8.72 o 
  15   3   1        1.16       -1.98      4.55 o 
   0   4   1      262.33      382.59      6.91 o 
   1   4   1     1235.69     1232.51     11.55 o 
   2   4   1      601.17      631.95      6.88 o 
   3   4   1      285.26      343.48      4.80 o 
   4   4   1      178.65      164.21      4.66 o 
   5   4   1       76.83       77.17      3.58 o 
   6   4   1        0.01        2.40      1.36 o 
   7   4   1       81.76       77.11      3.81 o 
   8   4   1        0.05       -1.42      2.29 o 
   9   4   1       50.65       48.01      3.97 o 
  10   4   1       83.22       82.67      5.16 o 
  11   4   1        2.82       -0.09      2.81 o 
  12   4   1        0.01       -0.19      4.01 o 
  13   4   1       28.12       15.56      5.36 o 
  14   4   1        5.13        1.23      4.64 o 
   1   5   1     1877.26     2092.12     17.16 o 
   2   5   1     1236.34     1278.60     11.78 o 
   3   5   1      187.70      210.06      4.41 o 
   4   5   1      378.69      445.60      6.11 o 
   5   5   1       36.37       44.19      2.21 o 
   6   5   1      771.84      719.96      9.64 o 
   7   5   1        0.80       -2.10      1.70 o 
   8   5   1        7.78        3.94      2.17 o 
   9   5   1       19.25       19.58      2.95 o 
  10   5   1       55.93       64.39      4.21 o 
  11   5   1       37.31       36.07      3.70 o 
  12   5   1        9.67        8.08      3.21 o 
  13   5   1       33.43       44.12      6.60 o 
  14   5   1       26.16       26.53      6.50 o 
   0   6   1       34.37       46.43      4.12 o 
   1   6   1        2.62        5.06      1.50 o 
   2   6   1       10.09       25.67      2.18 o 
   3   6   1        2.91        3.24      1.60 o 
   4   6   1      758.91      781.69      9.06 o 
   5   6   1      517.19      536.86      7.01 o 
   6   6   1        1.62       -1.13      1.83 o 
   7   6   1      375.98      373.34      7.43 o 
   8   6   1      106.18      118.27      4.90 o 
   9   6   1        4.63        2.79      2.51 o 
  10   6   1      145.78      166.62      6.13 o 
  11   6   1       92.57       91.87      5.17 o 
  12   6   1       10.52        6.81      3.09 o 
  13   6   1       14.73        9.81      3.88 o 
   1   7   1        9.23       12.43      1.95 o 
   2   7   1       81.57       70.44      3.26 o 
   3   7   1        9.28        4.09      1.91 o 
   4   7   1       29.92       24.41      3.50 o 
   5   7   1        6.97        5.60      2.56 o 
   6   7   1       86.98       88.11      4.64 o 
   7   7   1      101.41       93.83      4.98 o 
   8   7   1       45.42       49.25      4.15 o 
   9   7   1       48.87       56.22      6.42 o 
  10   7   1      283.47      309.42      8.62 o 
  11   7   1      244.65      279.78     10.77 o 
  12   7   1       40.51       39.15      4.54 o 
  13   7   1        3.01        4.83      3.63 o 
   0   8   1      105.07      113.62      6.88 o 
   1   8   1      292.63      284.13      6.24 o 
   2   8   1      106.94      118.03      4.78 o 
   3   8   1      573.55      578.62     11.93 o 
   4   8   1        2.17       -1.73      3.25 o 
   5   8   1       59.11       54.76      4.80 o 
   6   8   1      254.31      275.17      8.62 o 
   7   8   1       66.59       59.62      5.12 o 
   8   8   1       28.65       31.74      4.32 o 
   9   8   1       93.62      108.48      8.30 o 
  10   8   1       39.82       43.72      5.12 o 
  11   8   1       12.52       19.13      4.18 o 
  12   8   1        0.00        4.92      3.85 o 
   1   9   1       44.35       34.53      3.41 o 
   2   9   1       91.68       88.34      5.11 o 
   3   9   1        9.32        2.26      2.92 o 
   4   9   1       29.40       30.61      5.10 o 
   5   9   1      170.16      188.26     10.13 o 
   6   9   1       41.39       50.31      5.23 o 
   7   9   1       34.52       26.27      4.58 o 
   8   9   1        3.12        5.67      3.70 o 
   9   9   1        0.67        3.69      3.68 o 
  10   9   1       59.73       53.91      6.14 o 
   0  10   1      862.74      799.77     18.12 o 
   1  10   1        0.50        1.46      2.62 o 
   2  10   1       77.68       81.88      5.73 o 
   3  10   1      220.36      226.99     12.27 o 
   4  10   1       17.71       11.12      4.31 o 
   5  10   1       60.58       75.71     15.10 o 
   6  10   1       20.84       23.32      5.07 o 
   7  10   1        0.38        6.68      3.96 o 
   8  10   1        5.52        6.54      4.41 o 
   9  10   1       51.01       82.66      8.78 o 
   1  11   1       64.19       56.40      4.91 o 
   2  11   1        0.54        7.90      3.40 o 
   3  11   1       53.66       45.75      6.20 o 
   4  11   1       47.64       30.04      5.64 o 
   5  11   1        0.00       -1.73      4.02 o 
   6  11   1        0.01        1.14      4.22 o 
   7  11   1        4.49        3.78      4.62 o 
   0  12   1       28.62       33.47      7.15 o 
   1  12   1       24.32       32.58      4.80 o 
   2  12   1       41.39       50.41      6.71 o 
   3  12   1       29.95       53.15      7.73 o 
   4  12   1        8.55       20.40      5.77 o 
   0   0   2        2.44       -4.25      2.84 o 
   1   0   2      730.41      680.30     11.38 o 
   2   0   2     7621.30     7569.77     70.53 o 
   3   0   2    91445.01    74081.19    909.72 o 
   4   0   2    10571.53     9888.63     92.89 o 
   5   0   2       44.24       33.26      2.46 o 
   6   0   2      151.83      137.07      5.31 o 
   7   0   2     1224.50     1239.74     16.70 o 
   8   0   2       53.10       39.95      3.63 o 
   9   0   2      904.05      898.87     17.48 o 
  10   0   2        0.88        7.48      5.10 o 
  11   0   2       56.55       46.52      7.80 o 
  12   0   2        1.79        5.68      8.62 o 
  13   0   2       10.48       26.42      7.53 o 
  14   0   2        8.26       12.55      6.82 o 
  15   0   2       46.25       23.98      8.49 o 
   1   1   2      233.45      177.71      3.71 o 
   2   1   2      362.75      385.17      5.13 o 
   3   1   2    13776.72    13649.45     89.17 o 
   4   1   2     7772.33     7722.74     52.07 o 
   5   1   2      363.17      392.96      5.06 o 
   6   1   2      312.66      324.22      4.76 o 
   7   1   2      112.61      118.98      3.13 o 
   8   1   2       62.56       41.66      2.65 o 
   9   1   2       94.91      100.16      4.46 o 
  10   1   2      272.01      280.44     10.77 o 
  11   1   2       39.54       23.36      4.65 o 
  12   1   2        3.22       -3.46      3.37 o 
  13   1   2        6.45       12.03      4.56 o 
  14   1   2       13.05       12.11      5.02 o 
  15   1   2        3.34       -3.60      4.54 o 
   0   2   2       63.76       62.93      3.53 o 
   1   2   2    15440.53    14577.43    109.79 o 
   2   2   2     2226.21     2274.05     19.53 o 
   3   2   2     8147.52     8093.76     53.99 o 
   4   2   2      482.08      597.55      6.64 o 
   5   2   2     4368.90     4013.46     32.98 o 
   6   2   2      160.11      158.34      3.88 o 
   7   2   2      416.63      401.10      6.46 o 
   8   2   2      233.13      204.76      5.92 o 
   9   2   2      435.50      455.06      9.03 o 
  10   2   2       68.69       49.58      4.04 o 
  11   2   2      234.33      216.35      9.51 o 
  12   2   2       17.00        7.12      4.25 o 
  13   2   2       46.47       50.12      8.54 o 
  14   2   2        0.01        3.85      4.66 o 
  15   2   2        5.49       10.32      6.22 o 
   1   3   2      316.64      282.43      4.23 o 
   2   3   2        1.00        0.43      0.85 o 
   3   3   2     1125.18     1139.84      9.65 o 
   4   3   2       33.12       31.58      1.62 o 
   5   3   2     1037.93     1015.20      9.77 o 
   6   3   2       11.38       13.21      2.62 o 
   7   3   2      115.32      109.54      4.53 o 
   8   3   2     1172.04     1193.72     15.68 o 
   9   3   2       10.49       15.17      2.99 o 
  10   3   2       18.13       26.99      3.54 o 
  11   3   2       31.62       29.72      4.29 o 
  12   3   2       65.62       65.32      9.83 o 
  13   3   2        5.13       -0.68      4.08 o 
  14   3   2       44.90       47.73      7.02 o 
  15   3   2        1.30       -6.47      4.62 o 
   0   4   2      652.09      682.87     10.56 o 
   1   4   2     4291.33     4135.97     30.35 o 
   2   4   2     1313.01     1337.48     11.51 o 
   3   4   2     9220.04     8960.14     57.27 o 
   4   4   2     2185.22     2159.17     17.31 o 
   5   4   2      930.24      920.99      8.72 o 
   6   4   2       24.15       21.38      2.03 o 
   7   4   2     1855.21     1906.71     19.53 o 
   8   4   2      114.71      131.85      5.42 o 
   9   4   2      126.38      136.75      5.85 o 
  10   4   2       13.99       10.76      3.28 o 
  11   4   2       32.39       36.23      4.33 o 
  12   4   2        0.46        0.40      4.03 o 
  13   4   2       98.68       98.03      8.36 o 
  14   4   2        2.29       -1.79      4.57 o 
   1   5   2      120.50      105.53      3.43 o 
   2   5   2     1297.13     1408.07     12.65 o 
   3   5   2      375.92      366.22      5.34 o 
   4   5   2     1372.80     1372.76     12.46 o 
   5   5   2       31.36       28.94      2.19 o 
   6   5   2      116.89      132.62      4.35 o 
   7   5   2       42.91       45.77      3.29 o 
   8   5   2       80.09       83.80      4.12 o 
   9   5   2       16.20       18.48      2.97 o 
  10   5   2      147.26      166.24      5.88 o 
  11   5   2        0.37        0.47      2.85 o 
  12   5   2       12.62       15.01      3.46 o 
  13   5   2        1.09       -1.30      3.87 o 
  14   5   2        2.56        3.31      5.11 o 
   0   6   2      147.75      166.64      6.50 o 
   1   6   2     1537.08     1371.52     12.30 o 
   2   6   2       86.48       92.02      3.27 o 
   3   6   2     1163.35     1196.80     11.67 o 
   4   6   2       18.48       21.45      2.08 o 
   5   6   2     1136.04     1087.32     12.36 o 
   6   6   2        0.38        0.06      1.86 o 
   7   6   2      693.76      671.15     10.14 o 
   8   6   2       52.19       43.95      3.61 o 
   9   6   2      591.18      620.74     10.47 o 
  10   6   2       32.17       29.49      4.16 o 
  11   6   2        0.39        1.75      2.70 o 
  12   6   2        0.35       -1.23      2.68 o 
  13   6   2       26.57       24.00      5.62 o 
   1   7   2       34.77       34.90      2.71 o 
   2   7   2       16.41       12.77      2.33 o 
   3   7   2       12.53       11.86      2.22 o 
   4   7   2      260.55      257.37      6.44 o 
   5   7   2       20.30       12.75      3.35 o 
   6   7   2        0.23       -1.95      2.22 o 
   7   7   2      384.48      416.75      9.06 o 
   8   7   2       24.09       29.47      3.72 o 
   9   7   2        8.79       12.66      3.30 o 
  10   7   2       89.61       98.53      5.81 o 
  11   7   2       44.73       42.76      4.54 o 
  12   7   2        2.36        5.19      3.75 o 
   0   8   2       13.52       13.41      3.73 o 
   1   8   2      613.28      537.24      8.61 o 
   2   8   2        0.16        1.10      2.39 o 
   3   8   2      447.19      480.50      9.32 o 
   4   8   2       60.69       63.36      5.31 o 
   5   8   2      244.35      238.95      8.57 o 
   6   8   2       41.28       54.06      4.73 o 
   7   8   2     1432.22     1478.99     20.63 o 
   8   8   2      197.88      176.52      7.57 o 
   9   8   2        3.81        0.47      3.13 o 
  10   8   2       37.75       40.73      6.29 o 
  11   8   2        3.07       10.17      4.12 o 
  12   8   2       13.81       19.32      5.20 o 
   1   9   2        1.54       -0.85      2.52 o 
   2   9   2       58.31       58.33      4.07 o 
   3   9   2      148.29      122.87      7.51 o 
   4   9   2      406.51      403.13     13.39 o 
   5   9   2        2.90        0.55      3.18 o 
   6   9   2        2.42        5.33      3.41 o 
   7   9   2       62.96       67.20      6.08 o 
   8   9   2      177.03      170.95     10.35 o 
   9   9   2        0.91        0.60      3.55 o 
  10   9   2       36.78       46.11      7.41 o 
   0  10   2       88.12       85.56      7.34 o 
   1  10   2      408.00      422.38     10.02 o 
   2  10   2       40.59       30.85      4.08 o 
   3  10   2       11.08        6.97      3.68 o 
   4  10   2       36.66       30.20      5.32 o 
   5  10   2      386.47      363.55     13.04 o 
   6  10   2       40.01       34.30      5.76 o 
   7  10   2       41.84       46.82      6.42 o 
   8  10   2        3.06        2.82      4.41 o 
   9  10   2       25.06       33.22      7.18 o 
   1  11   2      134.31      137.22      9.91 o 
   2  11   2        5.28        6.37      5.92 o 
   3  11   2       18.59       17.40      4.94 o 
   4  11   2       16.53       15.85      4.90 o 
   5  11   2        6.01        2.26      4.23 o 
   6  11   2        1.18        9.24      4.73 o 
   7  11   2       48.52       64.18      7.59 o 
   0  12   2       42.25       43.79      7.49 o 
   1  12   2        6.23        0.86      3.28 o 
   2  12   2        0.45        7.75      4.72 o 
   3  12   2      214.86      224.90     25.56 o 
   4  12   2        0.73       -0.69      4.54 o 
   1   1   3    11734.80    10839.13    101.81 o 
   2   1   3     2087.18     2062.94     20.80 o 
   3   1   3     7471.11     7518.71     53.95 o 
   4   1   3     1044.54     1029.68      8.81 o 
   5   1   3      586.71      508.41      7.35 o 
   6   1   3      187.17      233.96      4.35 o 
   7   1   3      403.58      367.30      6.04 o 
   8   1   3      221.37      229.24      5.30 o 
   9   1   3        3.11        0.57      2.11 o 
  10   1   3        3.85        1.32      2.64 o 
  11   1   3      186.25      188.93      9.08 o 
  12   1   3        0.17       -4.37      3.38 o 
  13   1   3       35.44       32.57      5.72 o 
  14   1   3        2.68       -3.34      5.93 o 
  15   1   3        1.80       -0.85      4.82 o 
   0   2   3      162.34      152.40      4.68 o 
   1   2   3      167.00      168.03      2.99 o 
   2   2   3     1168.17     1150.03      9.41 o 
   3   2   3      991.40     1029.94      9.92 o 
   4   2   3        6.21        5.53      1.14 o 
   5   2   3      333.39      358.79      4.50 o 
   6   2   3      332.47      381.75      6.71 o 
   7   2   3     1144.37     1188.45     13.13 o 
   8   2   3      627.61      668.70     17.35 o 
   9   2   3       10.74       11.43      2.90 o 
  10   2   3       50.71       48.11      4.82 o 
  11   2   3        7.82        1.76      3.63 o 
  12   2   3       15.23       10.53      4.19 o 
  13   2   3        3.17       -1.25      3.95 o 
  14   2   3        5.26        7.90      4.80 o 
  15   2   3        6.36        4.68      5.34 o 
   1   3   3      937.94      912.25      8.84 o 
   2   3   3      380.46      379.01      5.08 o 
   3   3   3      531.18      570.41      6.04 o 
   4   3   3       46.05       33.86      1.59 o 
   5   3   3      170.18      172.54      3.25 o 
   6   3   3      255.95      281.84      4.98 o 
   7   3   3     1968.68     2086.60     18.30 o 
   8   3   3      396.21      422.22      8.80 o 
   9   3   3       71.88       79.41      4.67 o 
  10   3   3        0.57        0.24      2.59 o 
  11   3   3       17.12       18.64      3.82 o 
  12   3   3        3.42       -0.64      3.65 o 
  13   3   3        9.11        1.59      4.41 o 
  14   3   3        1.54       -0.65      4.66 o 
  15   3   3        0.88       -0.52      5.10 o 
   0   4   3     1153.03     1344.89     15.68 o 
   1   4   3       72.03       69.01      2.59 o 
   2   4   3     1424.08     1389.30     11.89 o 
   3   4   3      146.11      135.09      3.54 o 
   4   4   3      437.63      437.00      5.72 o 
   5   4   3       26.17       29.20      1.99 o 
   6   4   3       23.52       18.66      2.01 o 
   7   4   3      217.48      235.51      5.99 o 
   8   4   3       12.27       10.27      3.20 o 
   9   4   3        2.60        0.90      2.56 o 
  10   4   3        5.15        0.46      2.76 o 
  11   4   3        4.75        2.92      2.95 o 
  12   4   3       34.25       30.68      4.88 o 
  13   4   3        0.73       -6.34      6.54 o 
  14   4   3        3.27       -0.87      4.67 o 
   1   5   3      617.66      666.33     11.00 o 
   2   5   3       66.70       69.70      2.66 o 
   3   5   3     1110.27     1164.29     10.89 o 
   4   5   3      251.04      227.52      4.35 o 
   5   5   3       19.82       16.05      1.81 o 
   6   5   3      124.14      133.39      4.03 o 
   7   5   3       22.53       24.47      2.73 o 
   8   5   3      112.55      118.59      4.75 o 
   9   5   3      113.15      105.72      4.80 o 
  10   5   3       22.47       13.13      2.96 o 
  11   5   3       19.17       14.39      3.20 o 
  12   5   3       15.37       13.43      4.39 o 
  13   5   3        0.05        2.16      4.73 o 
  14   5   3        0.86       -4.52      5.32 o 
   0   6   3     2832.77     2924.25     53.08 o 
   1   6   3      111.28      115.76      4.00 o 
   2   6   3      429.29      407.40      6.25 o 
   3   6   3       48.44       64.73      3.20 o 
   4   6   3       50.66       33.44      3.52 o 
   5   6   3       17.60       17.36      2.58 o 
   6   6   3       77.58       66.05      4.73 o 
   7   6   3      853.09      850.30     12.65 o 
   8   6   3       83.48       83.75      4.98 o 
   9   6   3       53.41       52.81      4.40 o 
  10   6   3       48.97       51.06      4.48 o 
  11   6   3        7.84       12.79      3.59 o 
  12   6   3       18.59       19.04      4.26 o 
  13   6   3        1.56        1.04      4.59 o 
   1   7   3       57.20       54.91      3.39 o 
   2   7   3       19.78       20.59      2.54 o 
   3   7   3      111.06       99.63      4.97 o 
   4   7   3        4.76        2.09      3.42 o 
   5   7   3        6.79        2.23      3.11 o 
   6   7   3       65.88       67.04      4.77 o 
   7   7   3     1316.08     1321.85     17.09 o 
   8   7   3      430.19      447.73      9.72 o 
   9   7   3      330.05      315.41      8.74 o 
  10   7   3        0.10       -0.91      3.17 o 
  11   7   3        9.67        9.83      3.86 o 
  12   7   3        1.27        1.67      3.58 o 
   0   8   3       52.82       64.78      5.73 o 
   1   8   3       37.36       37.22      3.41 o 
   2   8   3        1.02       -0.82      2.09 o 
   3   8   3       75.64       75.09      4.57 o 
   4   8   3        1.44       -1.94      2.88 o 
   5   8   3        0.36        5.31      3.30 o 
   6   8   3     1428.18     1504.76     22.86 o 
   7   8   3      167.99      188.73      7.65 o 
   8   8   3       12.05        8.41      3.49 o 
   9   8   3        0.39       -1.08      3.50 o 
  10   8   3        9.62        8.26      4.09 o 
  11   8   3        0.19        6.87      4.33 o 
   1   9   3        0.77        1.52      2.65 o 
   2   9   3        3.60       -2.59      2.21 o 
   3   9   3       10.37        5.71      2.88 o 
   4   9   3      207.47      204.30      8.63 o 
   5   9   3        0.08       -1.62      3.31 o 
   6   9   3        1.12        1.96      3.41 o 
   7   9   3        4.48        6.48      3.51 o 
   8   9   3        0.67       -0.12      3.96 o 
   9   9   3       46.88       58.71      8.25 o 
  10   9   3        0.05       -0.90      4.67 o 
   0  10   3      191.64      174.41     10.87 o 
   1  10   3       57.20       53.52      5.31 o 
   2  10   3       51.90       56.37      6.46 o 
   3  10   3      225.69      227.01     10.12 o 
   4  10   3        1.85        4.24      3.79 o 
   5  10   3        3.43       -0.54      3.75 o 
   6  10   3      109.34      137.71      9.90 o 
   7  10   3       18.42       15.98      5.16 o 
   8  10   3        1.15        4.89      4.54 o 
   9  10   3        1.08        3.98      4.99 o 
   1  11   3        3.20        5.40      3.09 o 
   2  11   3       12.10        8.04      3.75 o 
   3  11   3       25.08       37.52      5.97 o 
   4  11   3       32.93       33.66      6.63 o 
   5  11   3       17.36       21.89      5.52 o 
   6  11   3        2.85        3.50      6.67 o 
   7  11   3       68.05       69.50      9.43 o 
   0  12   3       26.29       59.95      8.88 o 
   1  12   3       20.82       37.49      5.13 o 
   2  12   3       21.95       34.67      6.23 o 
   3  12   3       13.27       20.40      5.69 o 
   4  12   3        9.33       19.75      5.52 o 
   0   0   4    40455.23    35236.27    451.27 o 
   1   0   4    12844.70    12256.15    227.81 o 
   2   0   4     2406.56     2327.96     28.74 o 
   3   0   4      435.23      419.11      7.27 o 
   4   0   4    13214.63    12476.61    104.40 o 
   5   0   4      184.51      180.27      5.24 o 
   6   0   4    10823.65    10760.86    103.32 o 
   7   0   4     5205.93     5161.05     53.79 o 
   8   0   4      191.85      165.98      7.00 o 
   9   0   4       98.88       93.95      6.29 o 
  10   0   4       31.79       47.65      9.96 o 
  11   0   4      146.49       96.23     10.28 o 
  12   0   4      251.40      275.68     36.25 o 
  13   0   4       24.92       10.35      6.70 o 
  14   0   4        3.79        1.75      6.47 o 
  15   0   4       26.10       23.65      8.85 o 
   1   1   4      796.07      764.70      8.56 o 
   2   1   4      537.71      533.73      6.28 o 
   3   1   4       83.74       75.03      2.43 o 
   4   1   4        9.99       12.63      1.38 o 
   5   1   4      736.97      839.16      8.19 o 
   6   1   4     1358.31     1387.20     13.04 o 
   7   1   4     3070.41     3106.40     24.84 o 
   8   1   4      566.08      558.09      8.68 o 
   9   1   4      122.93      139.66      5.41 o 
  10   1   4      157.19      168.03      8.74 o 
  11   1   4       74.52       76.74      8.18 o 
  12   1   4        1.01        1.31      3.86 o 
  13   1   4       29.76       31.87      5.70 o 
  14   1   4       21.43       19.42      5.88 o 
  15   1   4       10.14        6.77      5.28 o 
   0   2   4      615.25      616.74      8.51 o 
   1   2   4     2066.24     1970.78     14.82 o 
   2   2   4    21041.45    20001.70    129.33 o 
   3   2   4      262.50      220.49      4.38 o 
   4   2   4      236.22      206.91      4.20 o 
   5   2   4      423.50      459.83      6.46 o 
   6   2   4     6107.33     6336.38     45.15 o 
   7   2   4      132.09      107.27      3.43 o 
   8   2   4      480.05      423.60      7.57 o 
   9   2   4        5.07        2.85      2.29 o 
  10   2   4      227.51      205.82      8.84 o 
  11   2   4       55.38       37.47      6.32 o 
  12   2   4        5.36        1.18      3.91 o 
  13   2   4        0.84       -0.20      4.05 o 
  14   2   4       67.12       58.51      8.55 o 
  15   2   4        3.91       -4.14      4.62 o 
   1   3   4      521.12      543.84      8.10 o 
   2   3   4      419.36      454.37      5.06 o 
   3   3   4       12.74       13.30      1.18 o 
   4   3   4      571.69      633.61      6.49 o 
   5   3   4      699.16      747.63      7.76 o 
   6   3   4      204.88      201.76      5.17 o 
   7   3   4      506.16      536.35      9.20 o 
   8   3   4       18.46       23.76      3.19 o 
   9   3   4      100.70      117.65      6.03 o 
  10   3   4        1.30       -3.57      2.50 o 
  11   3   4       73.38       78.07      5.84 o 
  12   3   4       44.62       49.43      8.36 o 
  13   3   4        0.36        2.33      4.52 o 
  14   3   4       15.29        7.94      4.95 o 
   0   4   4     3368.13     3100.08     34.43 o 
   1   4   4      373.77      362.24      5.56 o 
   2   4   4     2063.57     1999.20     18.18 o 
   3   4   4      157.45      141.04      3.44 o 
   4   4   4     6438.84     6526.16     47.18 o 
   5   4   4      580.61      553.49      8.03 o 
   6   4   4     2380.71     2292.30     20.06 o 
   7   4   4      276.10      293.74      6.79 o 
   8   4   4       41.13       46.90      3.55 o 
   9   4   4        0.84       -3.46      2.31 o 
  10   4   4      150.41      129.49      6.20 o 
  11   4   4        8.24        4.54      3.16 o 
  12   4   4       45.93       44.71      5.50 o 
  13   4   4        0.22       -2.78      4.37 o 
  14   4   4       24.52       20.99      5.93 o 
   1   5   4      756.45      835.42     10.48 o 
   2   5   4      418.95      452.78      6.15 o 
   3   5   4      128.63      143.43      3.65 o 
   4   5   4       38.52       55.02      3.53 o 
   5   5   4        3.53        1.61      1.41 o 
   6   5   4        3.04        1.30      1.84 o 
   7   5   4      626.32      650.67      9.69 o 
   8   5   4      172.60      187.05      5.70 o 
   9   5   4      132.97      132.30      5.26 o 
  10   5   4       39.14       41.49      4.15 o 
  11   5   4        1.89        6.34      3.04 o 
  12   5   4        0.29        2.73      3.34 o 
  13   5   4       12.23        6.55      5.80 o 
  14   5   4        0.20        0.49      6.06 o 
   0   6   4      617.21      651.40     15.24 o 
   1   6   4        1.43        2.08      1.99 o 
   2   6   4     3032.07     2790.32     24.01 o 
   3   6   4       10.34        8.69      1.78 o 
   4   6   4      438.94      404.75      6.90 o 
   5   6   4        0.01       -2.55      1.99 o 
   6   6   4     1489.71     1486.22     18.78 o 
   7   6   4       21.37       26.74      3.41 o 
   8   6   4       85.87       87.39      5.41 o 
   9   6   4       14.58       20.01      3.73 o 
  10   6   4       86.64       93.28      6.08 o 
  11   6   4       10.37       10.75      3.58 o 
  12   6   4       28.65       27.95      4.64 o 
  13   6   4        0.00        0.39      4.12 o 
   1   7   4       13.03       20.99      3.85 o 
   2   7   4       76.91       82.98      4.70 o 
   3   7   4       60.26       60.40      4.48 o 
   4   7   4     2211.71     2124.19     22.03 o 
   5   7   4       15.92       11.38      3.18 o 
   6   7   4       26.14       26.86      4.17 o 
   7   7   4      551.03      613.54     12.23 o 
   8   7   4      390.38      407.10     12.34 o 
   9   7   4       15.23       13.20      4.04 o 
  10   7   4        3.03        2.82      3.38 o 
  11   7   4        9.66       13.65      3.99 o 
  12   7   4        0.24        0.78      3.48 o 
   0   8   4     1136.78     1060.35     22.84 o 
   1   8   4      229.94      202.37      6.30 o 
   2   8   4       45.56       48.83      3.76 o 
   3   8   4      356.32      355.60      8.27 o 
   4   8   4     3287.15     3261.26     34.18 o 
   5   8   4      495.89      457.14     11.79 o 
   6   8   4        0.33        4.32      4.91 o 
   7   8   4      197.16      201.80      8.85 o 
   8   8   4       13.40       12.64      4.04 o 
   9   8   4        6.51        4.92      3.76 o 
  10   8   4       34.24       30.04      5.26 o 
  11   8   4        0.46        0.02      4.10 o 
   1   9   4       36.28       33.10      3.87 o 
   2   9   4       22.84       17.63      3.06 o 
   3   9   4       56.93       64.70      4.47 o 
   4   9   4        0.90        0.64      3.32 o 
   5   9   4      263.27      270.97      9.80 o 
   6   9   4       46.54       51.01      6.37 o 
   7   9   4        1.31       -1.44      3.18 o 
   8   9   4       10.35       10.84      4.26 o 
   9   9   4       24.61       29.17      7.30 o 
  10   9   4        5.35        8.56      5.00 o 
   0  10   4        2.84       10.73      5.17 o 
   1  10   4        0.59        0.38      2.79 o 
   2  10   4      434.44      397.48      9.79 o 
   3  10   4        5.35        7.59      4.12 o 
   4  10   4       91.90       90.76      6.83 o 
   5  10   4       59.33       57.85      7.36 o 
   6  10   4      141.06      147.19      9.89 o 
   7  10   4       31.60       16.11      5.52 o 
   8  10   4       70.18       84.30      8.48 o 
   9  10   4        0.95        3.09      4.95 o 
   1  11   4        1.75        7.14      3.61 o 
   2  11   4       46.02       47.57      5.43 o 
   3  11   4       82.61       90.58      8.24 o 
   4  11   4        0.72       11.58      6.03 o 
   5  11   4       35.58       31.75      6.95 o 
   6  11   4        1.53       -3.75      4.96 o 
   7  11   4       20.20       16.45      6.33 o 
   0  12   4      138.47      138.63     14.41 o 
   1  12   4        0.97        2.77      4.31 o 
   2  12   4        7.87       11.35      4.93 o 
   3  12   4       33.51       53.39      8.88 o 
   1   1   5       34.95       35.57      2.09 o 
   2   1   5      405.12      469.95      5.76 o 
   3   1   5     3420.50     3565.57     26.35 o 
   4   1   5      475.91      532.43      7.49 o 
   5   1   5      186.06      254.97      4.31 o 
   6   1   5      892.52      848.02      9.66 o 
   7   1   5      327.91      268.31      5.35 o 
   8   1   5      171.35      155.25      4.92 o 
   9   1   5      123.50      123.19      4.77 o 
  10   1   5        0.05        0.47      2.96 o 
  11   1   5       59.81       64.12      6.56 o 
  12   1   5        2.50        5.27      4.15 o 
  13   1   5        1.30       -2.87      4.01 o 
  14   1   5        6.43        8.64      5.12 o 
  15   1   5       21.49       18.21      6.24 o 
   0   2   5      189.99      230.90      5.05 o 
   1   2   5     1436.22     1468.82     12.83 o 
   2   2   5      487.12      491.42      5.53 o 
   3   2   5     1077.53     1169.85     11.64 o 
   4   2   5      703.15      815.94      9.31 o 
   5   2   5      789.87      950.78     10.65 o 
   6   2   5      375.00      441.91      5.99 o 
   7   2   5      161.04      176.97      4.37 o 
   8   2   5        0.42       -1.15      1.79 o 
   9   2   5       20.51       23.18      3.27 o 
  10   2   5       14.20       13.06      3.45 o 
  11   2   5       25.72       25.80      4.31 o 
  12   2   5        9.15       16.57      5.49 o 
  13   2   5       17.84       10.91      5.33 o 
  14   2   5        0.24       -5.89      3.93 o 
   1   3   5      193.59      196.04      3.98 o 
   2   3   5      591.86      590.94      6.68 o 
   3   3   5      287.09      298.41      3.98 o 
   4   3   5     4479.17     4897.54     33.32 o 
   5   3   5     1242.58     1318.44     12.43 o 
   6   3   5      285.12      314.84      5.33 o 
   7   3   5        1.25        5.02      2.02 o 
   8   3   5       23.45       21.27      3.49 o 
   9   3   5       60.04       64.71      4.61 o 
  10   3   5        0.13       -3.36      2.50 o 
  11   3   5        0.53        0.14      3.91 o 
  12   3   5        3.46       -1.71      3.84 o 
  13   3   5        3.14       -2.89      4.17 o 
  14   3   5        0.32       -0.92      4.71 o 
   0   4   5      826.74      838.99     15.76 o 
   1   4   5      673.57      637.68      8.71 o 
   2   4   5       59.92       67.61      2.43 o 
   3   4   5        0.97       -1.26      1.12 o 
   4   4   5       82.44       89.56      2.66 o 
   5   4   5       44.09       45.84      2.19 o 
   6   4   5        1.10        3.23      1.59 o 
   7   4   5      157.00      153.75      4.03 o 
   8   4   5       55.18       49.80      3.64 o 
   9   4   5       83.81       72.64      4.91 o 
  10   4   5        0.49       -3.50      2.68 o 
  11   4   5       13.93       20.50      3.85 o 
  12   4   5       16.12       16.20      4.51 o 
  13   4   5        0.16        2.29      4.60 o 
  14   4   5        1.51        1.41      4.97 o 
   1   5   5      443.56      413.16      6.67 o 
   2   5   5      221.28      226.64      4.90 o 
   3   5   5        4.38        7.52      1.71 o 
   4   5   5        1.27        0.29      1.43 o 
   5   5   5      459.99      435.51      6.95 o 
   6   5   5      649.79      634.80      9.76 o 
   7   5   5       27.27       28.97      3.15 o 
   8   5   5        7.18        8.47      2.98 o 
   9   5   5        6.96        8.52      3.12 o 
  10   5   5       27.88       20.97      4.88 o 
  11   5   5        0.71       -0.32      3.51 o 
  12   5   5        5.55        5.19      3.85 o 
  13   5   5        5.09        6.99      4.84 o 
   0   6   5       16.55       14.29      3.67 o 
   1   6   5      309.60      264.77      5.85 o 
   2   6   5      151.57      172.15      7.41 o 
   3   6   5     1047.53     1051.96     12.42 o 
   4   6   5     1716.28     1728.07     19.43 o 
   5   6   5       95.74       89.78      6.00 o 
   6   6   5      116.43      118.92      5.43 o 
   7   6   5       14.39       18.43      5.15 o 
   8   6   5       71.13       59.88      4.82 o 
   9   6   5        9.01        8.87      4.55 o 
  10   6   5        0.03        3.08      3.14 o 
  11   6   5        4.70        3.01      3.44 o 
  12   6   5        3.66        2.93      3.70 o 
  13   6   5        0.49        0.21      4.09 o 
   1   7   5      254.51      241.36      6.02 o 
   2   7   5       78.09       76.07      3.95 o 
   3   7   5      336.86      326.17      7.11 o 
   4   7   5     1828.51     1788.81     19.78 o 
   5   7   5      381.06      369.47     13.02 o 
   6   7   5      134.44      152.29     11.40 o 
   7   7   5       16.24       16.37      5.51 o 
   8   7   5        2.59        5.73      3.45 o 
   9   7   5        0.30       -1.39      3.37 o 
  10   7   5       62.25       59.40     12.13 o 
  11   7   5       34.58       31.29      8.73 o 
  12   7   5        1.09        5.69      4.14 o 
   0   8   5      114.34       97.77      8.16 o 
   1   8   5        1.80        0.64      2.46 o 
   2   8   5       91.99      116.22      5.13 o 
   3   8   5     1066.37     1115.28     17.60 o 
   4   8   5      108.36      108.85      7.40 o 
   5   8   5       37.22       43.51      5.78 o 
   6   8   5       97.78       85.89      7.41 o 
   7   8   5       11.94        9.67      5.83 o 
   8   8   5        0.32        2.86      3.57 o 
   9   8   5       35.86       32.81      6.26 o 
  10   8   5       13.57       12.59      4.47 o 
  11   8   5        0.22       -2.61      6.56 o 
   1   9   5      368.51      357.56     10.00 o 
   2   9   5       10.68       13.05      3.09 o 
   3   9   5       10.93       15.95      3.47 o 
   4   9   5       29.14       26.92      4.79 o 
   5   9   5        0.28        0.99      3.56 o 
   6   9   5        1.26        3.25      3.78 o 
   7   9   5       18.25        7.80      4.56 o 
   8   9   5      101.08      109.60      7.92 o 
   9   9   5       89.38       96.56      7.84 o 
  10   9   5       35.22       41.04      6.49 o 
   0  10   5       25.37       30.24      6.49 o 
   1  10   5        0.26       -2.51      3.15 o 
   2  10   5       27.27       16.04      4.92 o 
   3  10   5       87.57       93.89      7.19 o 
   4  10   5       67.96       77.04      8.13 o 
   5  10   5       28.89       31.30      5.99 o 
   6  10   5       40.60       47.60      6.72 o 
   7  10   5       98.36      106.50      9.33 o 
   8  10   5       32.92       54.38      7.41 o 
   1  11   5        0.00        6.11      3.46 o 
   2  11   5        3.28        4.73      4.18 o 
   3  11   5       10.41       10.92      5.92 o 
   4  11   5       54.83       68.99      9.24 o 
   5  11   5        9.21       21.53      6.81 o 
   6  11   5       60.07       73.35      9.61 o 
   0  12   5        2.65       -0.48      5.37 o 
   1  12   5       12.58       15.48      5.16 o 
   2  12   5        4.72        1.46      6.11 o 
   0   0   6    18102.38    16056.93    298.46 o 
   1   0   6     8601.47     8065.68     89.99 o 
   2   0   6      181.99      191.97      6.15 o 
   3   0   6     6573.79     6388.28     73.11 o 
   4   0   6      256.04      250.69      6.44 o 
   5   0   6      404.78      301.83      7.58 o 
   6   0   6       41.86       40.68      3.69 o 
   7   0   6     1862.57     1868.38     24.63 o 
   8   0   6      220.10      220.59      7.50 o 
   9   0   6     1773.46     1794.59     32.50 o 
  10   0   6      439.70      464.90     18.53 o 
  11   0   6       80.36       85.31     10.48 o 
  12   0   6        8.09        2.85      5.97 o 
  13   0   6       13.69       19.33     10.92 o 
  14   0   6      100.40       99.54     33.15 o 
   1   1   6      231.21      243.11      4.15 o 
   2   1   6       21.93       28.13      1.78 o 
   3   1   6       17.36       18.34      1.76 o 
   4   1   6       23.65       33.42      2.07 o 
   5   1   6      399.30      406.68      6.55 o 
   6   1   6       89.50      106.86      3.29 o 
   7   1   6      182.58      191.86      4.77 o 
   8   1   6        0.35       -0.07      1.98 o 
   9   1   6      189.86      170.68      5.62 o 
  10   1   6      684.37      704.93     14.82 o 
  11   1   6      317.32      362.42     12.30 o 
  12   1   6       85.38      113.03     10.92 o 
  13   1   6       82.72       90.01      8.42 o 
  14   1   6       89.09      111.81     11.44 o 
   0   2   6      587.05      653.69     14.87 o 
   1   2   6     3838.65     3563.47     25.04 o 
   2   2   6      636.13      607.20      6.77 o 
   3   2   6     2248.02     2344.56     19.10 o 
   4   2   6        4.47        1.19      1.27 o 
   5   2   6     4222.34     4183.27     33.83 o 
   6   2   6      156.95      167.66      4.47 o 
   7   2   6      490.27      490.10      6.80 o 
   8   2   6        4.67        3.97      2.10 o 
   9   2   6     1040.45     1077.36     15.74 o 
  10   2   6       20.06       31.40      4.22 o 
  11   2   6       77.67       76.39      5.96 o 
  12   2   6        4.56        4.28      4.23 o 
  13   2   6       46.42       36.92      6.29 o 
  14   2   6       35.21       35.98      6.63 o 
   1   3   6      282.31      262.71      4.91 o 
   2   3   6     1187.23     1273.28     11.57 o 
   3   3   6      416.23      438.87      7.28 o 
   4   3   6      622.14      617.71      7.01 o 
   5   3   6       71.88       67.56      2.67 o 
   6   3   6       97.19      101.85      3.72 o 
   7   3   6       20.51       19.23      2.83 o 
   8   3   6       12.59       15.72      2.98 o 
   9   3   6        0.34        3.02      2.66 o 
  10   3   6       72.84       88.38      5.52 o 
  11   3   6       85.84      106.19      6.85 o 
  12   3   6       30.35       33.84      5.74 o 
  13   3   6       13.35        9.34      5.14 o 
  14   3   6       38.69       46.74      7.24 o 
   0   4   6     1592.36     1598.75     21.63 o 
   1   4   6     4059.16     4103.68     33.83 o 
   2   4   6       26.33       43.08      2.69 o 
   3   4   6     1689.92     1575.45     13.07 o 
   4   4   6       17.58       20.14      1.67 o 
   5   4   6      410.94      331.26      5.22 o 
   6   4   6        0.83       -0.91      1.67 o 
   7   4   6      755.91      718.62     10.00 o 
   8   4   6        5.67        2.55      2.63 o 
   9   4   6      641.68      639.04     12.64 o 
  10   4   6      161.08      171.45      7.15 o 
  11   4   6       56.04       71.47      6.85 o 
  12   4   6       25.43       11.99      4.76 o 
  13   4   6       29.44       26.63      5.99 o 
  14   4   6       18.38       14.74      9.69 o 
   1   5   6      461.35      497.78      8.77 o 
   2   5   6       60.43       60.15      3.01 o 
   3   5   6      163.20      173.49      4.02 o 
   4   5   6      198.25      208.25      5.54 o 
   5   5   6       16.19       18.90      2.50 o 
   6   5   6       18.55       15.39      2.91 o 
   7   5   6        3.20        4.48      2.88 o 
   8   5   6        2.46        4.13      3.76 o 
   9   5   6       10.31        6.88      3.06 o 
  10   5   6       96.00       99.88      6.21 o 
  11   5   6       61.03       55.00      5.32 o 
  12   5   6       37.61       32.02      5.34 o 
  13   5   6       24.32       22.49      5.71 o 
   0   6   6        3.31        1.24      3.16 o 
   1   6   6     2482.83     2318.96     23.15 o 
   2   6   6      191.01      190.43      5.20 o 
   3   6   6     1178.09     1194.01     13.60 o 
   4   6   6       11.82        7.98      3.02 o 
   5   6   6      687.58      673.70     17.68 o 
   6   6   6        0.65        1.15      4.47 o 
   7   6   6       42.77       31.31      4.96 o 
   8   6   6       85.88       69.69      6.08 o 
   9   6   6      149.58      155.59      7.92 o 
  10   6   6       13.52        9.17      3.52 o 
  11   6   6       33.01       36.05      4.81 o 
  12   6   6        5.45        5.02      3.99 o 
   1   7   6      723.38      701.35     12.11 o 
   2   7   6      131.19      107.01      4.65 o 
   3   7   6        1.31        1.89      2.23 o 
   4   7   6      265.43      272.03      7.87 o 
   5   7   6      424.48      404.31     10.88 o 
   6   7   6        6.40        3.65      3.93 o 
   7   7   6      215.84      218.43     10.37 o 
   8   7   6        9.02        9.40      3.94 o 
   9   7   6       31.42       28.55      4.86 o 
  10   7   6       30.15       35.03      5.26 o 
  11   7   6        1.50       10.53      4.27 o 
  12   7   6        0.29       -0.22      4.32 o 
   0   8   6     1919.33     1850.01     32.93 o 
   1   8   6     1636.02     1563.78     22.95 o 
   2   8   6      236.59      232.81      6.86 o 
   3   8   6      506.45      472.78     10.02 o 
   4   8   6      121.81      130.38      7.48 o 
   5   8   6       18.95       16.94      6.91 o 
   6   8   6       22.53       25.44      5.13 o 
   7   8   6      209.87      218.15     10.82 o 
   8   8   6        6.69        8.57      3.92 o 
   9   8   6       20.80       24.63      4.99 o 
  10   8   6        0.12        2.01      4.03 o 
  11   8   6       68.14       85.79      9.37 o 
   1   9   6      146.73      125.57      6.83 o 
   2   9   6      288.24      267.81      8.20 o 
   3   9   6      219.10      219.51     11.64 o 
   4   9   6      147.41      143.95      8.14 o 
   5   9   6        1.18       -2.80      3.85 o 
   6   9   6       25.54       21.61      5.17 o 
   7   9   6       10.78       13.50      5.00 o 
   8   9   6        0.50       -0.21      3.89 o 
   9   9   6        1.91       -1.56      4.04 o 
   0  10   6        8.05       12.92      5.52 o 
   1  10   6      211.43      171.06      8.03 o 
   2  10   6       39.41       30.81      5.49 o 
   3  10   6       85.64       83.19      6.31 o 
   4  10   6        4.48        2.07      4.35 o 
   5  10   6      134.16      137.71     10.06 o 
   6  10   6       23.07       26.19      5.66 o 
   7  10   6       41.03       35.75      6.48 o 
   8  10   6       17.12       27.72      6.34 o 
   1  11   6       10.33       20.67      4.57 o 
   2  11   6        1.27       -0.44      4.13 o 
   3  11   6        1.29       -2.08      8.63 o 
   4  11   6       11.04       12.83      5.16 o 
   5  11   6        6.99       15.56      5.63 o 
   0  12   6      362.42      425.79     18.16 o 
   1   1   7      873.82      846.35      9.33 o 
   2   1   7     2938.55     2899.11     24.13 o 
   3   1   7      379.05      269.90      5.27 o 
   4   1   7      545.43      590.36      8.25 o 
   5   1   7        0.45       -0.37      1.40 o 
   6   1   7       44.51       37.28      2.41 o 
   7   1   7        0.28        1.57      2.17 o 
   8   1   7        0.06       -0.62      2.37 o 
   9   1   7      102.26       89.46      4.67 o 
  10   1   7      280.99      254.49     11.03 o 
  11   1   7      153.83      136.87      8.65 o 
  12   1   7       31.71       49.43      6.55 o 
  13   1   7       55.84       66.20      8.68 o 
  14   1   7       21.08       18.26      6.09 o 
   0   2   7     3521.41     3980.79     42.24 o 
   1   2   7      985.47     1165.09     10.73 o 
   2   2   7        2.04        5.90      1.37 o 
   3   2   7      255.52      295.09      4.89 o 
   4   2   7       64.50       72.49      3.11 o 
   5   2   7        9.30        8.24      1.74 o 
   6   2   7      135.08      143.34      4.36 o 
   7   2   7       14.08       15.87      2.04 o 
   8   2   7       72.84       69.56      4.02 o 
   9   2   7       63.86       75.20      4.94 o 
  10   2   7        2.64        4.13      3.24 o 
  11   2   7       10.03       12.51      3.84 o 
  12   2   7       31.19       36.34      5.76 o 
  13   2   7       19.88        9.58      5.50 o 
  14   2   7        0.07       -6.11      4.49 o 
   1   3   7     4296.69     4711.44     42.98 o 
   2   3   7     1400.15     1564.02     12.26 o 
   3   3   7       10.59       16.89      2.03 o 
   4   3   7      162.48      177.01      4.19 o 
   5   3   7       13.56       21.68      2.13 o 
   6   3   7        3.23        2.68      1.66 o 
   7   3   7       69.31       73.66      3.89 o 
   8   3   7       50.81       48.45      3.64 o 
   9   3   7        0.06       -0.82      3.14 o 
  10   3   7        5.16        8.94      3.25 o 
  11   3   7       11.60        9.97      4.72 o 
  12   3   7        5.19        6.99      4.57 o 
  13   3   7        2.57        0.66      4.68 o 
  14   3   7        2.98        0.64      5.02 o 
   0   4   7      226.17      234.72     10.44 o 
   1   4   7        6.52        3.18      1.83 o 
   2   4   7       25.22       23.83      2.81 o 
   3   4   7      300.00      271.03      7.12 o 
   4   4   7      526.37      512.01      8.55 o 
   5   4   7       45.59       59.68      3.16 o 
   6   4   7       86.28       97.58      4.32 o 
   7   4   7       22.35       31.76      3.21 o 
   8   4   7      117.16      119.04      5.96 o 
   9   4   7        3.02        4.67      3.59 o 
  10   4   7        0.87        0.94      3.49 o 
  11   4   7        9.72        6.97      4.40 o 
  12   4   7        2.71       -1.88      4.07 o 
  13   4   7        0.02       -0.63      5.52 o 
   1   5   7       25.88       26.73      2.67 o 
   2   5   7        0.02       -1.44      1.92 o 
   3   5   7       14.67       12.55      2.27 o 
   4   5   7        2.44        3.58      2.13 o 
   5   5   7      437.51      410.51      8.19 o 
   6   5   7        7.25        7.42      2.62 o 
   7   5   7       10.42        6.45      3.13 o 
   8   5   7        0.23       -1.06      2.71 o 
   9   5   7      149.90      162.42      7.29 o 
  10   5   7        4.36        3.89      3.20 o 
  11   5   7       17.25       11.45      3.77 o 
  12   5   7       12.11       16.64      4.48 o 
  13   5   7        2.97        3.78      4.88 o 
   0   6   7     3511.29     3376.07     47.29 o 
   1   6   7     1320.43     1279.31     15.79 o 
   2   6   7      293.71      263.00      6.75 o 
   3   6   7       76.03       89.94      4.54 o 
   4   6   7      334.41      307.62      7.98 o 
   5   6   7       64.77       61.05      5.22 o 
   6   6   7        6.30        7.34      3.30 o 
   7   6   7       30.78       37.88      5.40 o 
   8   6   7       47.41       50.42      6.23 o 
   9   6   7        7.08       12.59      4.65 o 
  10   6   7       21.74       14.46      5.26 o 
  11   6   7       17.25       16.97      4.58 o 
  12   6   7       10.11        6.37      4.92 o 
   1   7   7     1669.50     1638.92     19.37 o 
   2   7   7      957.65      980.58     14.22 o 
   3   7   7        2.75        1.74      2.62 o 
   4   7   7       12.20       11.96      3.80 o 
   5   7   7       63.22       64.52      7.03 o 
   6   7   7       39.07       30.95      5.34 o 
   7   7   7      182.24      181.25      9.83 o 
   8   7   7        5.03        8.67      4.41 o 
   9   7   7        0.23        0.05      3.56 o 
  10   7   7       23.84       20.27      4.89 o 
  11   7   7       11.11       13.83      4.79 o 
   0   8   7     1566.87     1665.75     31.43 o 
   1   8   7        1.43        2.68      3.46 o 
   2   8   7        0.28        4.42      2.88 o 
   3   8   7       85.65       91.01      5.36 o 
   4   8   7       24.90       27.30      4.82 o 
   5   8   7      296.90      303.23     11.79 o 
   6   8   7       79.70       86.34      7.93 o 
   7   8   7      128.85      139.29     14.82 o 
   8   8   7        5.13        2.18      4.00 o 
   9   8   7        0.02       -5.59      4.11 o 
  10   8   7        2.28        0.39      4.11 o 
   1   9   7       12.25        5.16      3.69 o 
   2   9   7      218.40      200.97      7.57 o 
   3   9   7      106.35       97.44      6.66 o 
   4   9   7       28.56       18.59      5.05 o 
   5   9   7      292.71      298.45     15.36 o 
   6   9   7       20.42       16.04      5.23 o 
   7   9   7        1.71       -1.77      5.25 o 
   8   9   7        0.02       -1.77      4.17 o 
   9   9   7       33.80       41.15      6.27 o 
   0  10   7       94.16      109.57     10.13 o 
   1  10   7       22.89       30.48      4.82 o 
   2  10   7        0.03       -2.02      3.51 o 
   3  10   7        0.31       -2.06      3.64 o 
   4  10   7      129.62      136.62     10.61 o 
   5  10   7        6.03        6.83      4.70 o 
   6  10   7       16.78       15.86      5.59 o 
   7  10   7        0.34        4.46      4.89 o 
   1  11   7       73.68       90.98      8.83 o 
   2  11   7        5.91        9.95      5.16 o 
   3  11   7        1.71        2.19      5.87 o 
   4  11   7        0.04       -5.25      4.17 o 
   5  11   7       18.67       15.42      5.75 o 
   0   0   8     1462.36     1101.68     25.59 o 
   1   0   8        3.87        2.51      2.10 o 
   2   0   8       27.64       49.50      6.14 o 
   3   0   8     3473.69     3144.72     41.29 o 
   4   0   8     6216.07     5886.07     70.35 o 
   5   0   8      100.34      103.81      5.14 o 
   6   0   8     1494.21     1624.32     20.26 o 
   7   0   8        1.76        5.62      3.57 o 
   8   0   8     2184.14     2094.89     41.70 o 
   9   0   8      118.92      126.80      8.46 o 
  10   0   8      274.60      306.36     13.45 o 
  11   0   8      385.48      450.32     19.53 o 
  12   0   8        2.87        5.58      6.21 o 
  13   0   8      246.97      225.55     24.52 o 
  14   0   8        3.38        7.72     16.97 o 
   1   1   8       61.91       58.30      2.52 o 
   2   1   8      440.39      462.80      6.37 o 
   3   1   8      305.32      302.77      5.90 o 
   4   1   8      129.98      135.20      4.16 o 
   5   1   8       12.75       17.05      2.04 o 
   6   1   8      111.37      122.86      4.06 o 
   7   1   8       41.64       46.11      2.87 o 
   8   1   8      299.79      286.79      7.03 o 
   9   1   8       96.26      121.52      5.62 o 
  10   1   8      186.59      207.41      8.32 o 
  11   1   8      222.62      258.27     11.15 o 
  12   1   8      239.73      242.76     11.55 o 
  13   1   8       22.41       24.73      6.00 o 
  14   1   8       53.59       67.36     10.80 o 
   0   2   8     2744.54     2768.01     36.50 o 
   1   2   8      154.60      145.59      5.19 o 
   2   2   8     7424.68     6993.10     46.70 o 
   3   2   8        9.66       13.21      1.71 o 
   4   2   8      618.71      559.62      8.35 o 
   5   2   8      392.20      397.24      7.22 o 
   6   2   8      638.10      617.57      9.35 o 
   7   2   8        6.89        6.95      1.87 o 
   8   2   8      121.95      128.71      5.21 o 
   9   2   8       10.52        6.43      3.02 o 
  10   2   8      503.82      493.30     16.38 o 
  11   2   8      128.85      127.35      7.37 o 
  12   2   8       90.94       89.74      8.07 o 
  13   2   8        7.72       11.73      5.41 o 
  14   2   8        9.66       11.89      6.12 o 
   1   3   8      243.39      247.69      4.97 o 
   2   3   8       97.23      132.91      3.31 o 
   3   3   8      166.80      173.82      4.18 o 
   4   3   8        0.03        2.35      1.42 o 
   5   3   8       49.28       44.37      2.77 o 
   6   3   8      246.74      245.11      6.76 o 
   7   3   8        5.31        5.25      2.34 o 
   8   3   8      196.55      209.79      6.29 o 
   9   3   8       40.33       32.59      4.11 o 
  10   3   8       75.41       83.07      8.98 o 
  11   3   8       70.15       90.13      6.60 o 
  12   3   8        8.65       10.12      4.68 o 
  13   3   8       49.53       58.42      7.60 o 
   0   4   8     4372.13     4100.69     76.21 o 
   1   4   8      120.94      142.05      4.43 o 
   2   4   8     1561.84     1435.64     16.97 o 
   3   4   8      348.43      326.00      5.77 o 
   4   4   8      944.42      927.06     11.28 o 
   5   4   8       24.15       20.88      2.40 o 
   6   4   8      487.42      467.29      8.70 o 
   7   4   8       48.24       51.97      4.05 o 
   8   4   8      507.18      514.87     11.12 o 
   9   4   8       41.02       34.41      4.82 o 
  10   4   8      127.72      146.95      7.98 o 
  11   4   8       70.22       54.70      6.69 o 
  12   4   8       18.68        8.60      5.02 o 
  13   4   8       48.40       54.44      8.73 o 
   1   5   8        2.39        2.49      1.93 o 
   2   5   8       63.44       74.21      4.28 o 
   3   5   8       34.94       25.32      2.89 o 
   4   5   8      116.81      107.16      5.51 o 
   5   5   8      131.26      126.29      5.01 o 
   6   5   8       40.43       42.02      4.00 o 
   7   5   8       38.11       52.72      5.90 o 
   8   5   8       75.52       84.98      6.57 o 
   9   5   8      105.33      120.14     10.35 o 
  10   5   8       47.58       55.41      5.43 o 
  11   5   8       54.04       60.73      5.90 o 
  12   5   8       13.95       10.45      4.33 o 
   0   6   8      179.62      203.79      9.61 o 
   1   6   8       26.62       30.52      3.30 o 
   2   6   8     1415.70     1318.23     16.48 o 
   3   6   8        0.14        2.78      2.34 o 
   4   6   8      326.33      332.35      9.63 o 
   5   6   8       22.01       22.06      3.94 o 
   6   6   8      520.41      510.17     12.36 o 
   7   6   8       11.67       11.34      4.33 o 
   8   6   8      229.01      238.95     11.01 o 
   9   6   8       10.94        5.36      3.82 o 
  10   6   8      131.67      135.57      8.52 o 
  11   6   8       62.43       65.44     12.58 o 
  12   6   8       10.10        0.56      4.64 o 
   1   7   8       27.38       36.16      3.93 o 
   2   7   8     1156.19     1166.89     16.05 o 
   3   7   8      787.16      762.96     12.66 o 
   4   7   8      121.23      138.48      7.42 o 
   5   7   8       61.06       59.73      5.80 o 
   6   7   8       20.51       20.21      5.00 o 
   7   7   8        6.00        3.03      4.25 o 
   8   7   8        0.60        1.69      4.00 o 
   9   7   8       40.79       30.86      5.56 o 
  10   7   8      106.30       99.40      7.95 o 
  11   7   8        4.06        1.84      4.24 o 
   0   8   8     2750.95     2531.30     71.09 o 
   1   8   8      648.77      644.04     15.07 o 
   2   8   8      241.75      254.70      7.95 o 
   3   8   8      491.27      486.77     14.52 o 
   4   8   8      169.88      152.08      8.52 o 
   5   8   8       11.90       14.94      4.83 o 
   6   8   8        2.73        2.58      4.15 o 
   7   8   8       31.50       38.63      6.38 o 
   8   8   8       96.38       87.52      8.59 o 
   9   8   8        0.26        0.30      3.70 o 
  10   8   8        9.05        2.12      4.30 o 
   1   9   8       13.52       14.51      4.12 o 
   2   9   8       75.15       68.34      5.31 o 
   3   9   8        2.56        1.29      3.59 o 
   4   9   8        0.93        3.19      4.23 o 
   5   9   8        0.00       -4.94      5.28 o 
   6   9   8       30.31       16.69      6.81 o 
   7   9   8        1.88       -1.36      4.83 o 
   8   9   8        8.64        2.18      4.60 o 
   0  10   8       23.33       17.48      6.05 o 
   1  10   8        2.71       -1.01      3.52 o 
   2  10   8      309.85      282.56     15.09 o 
   3  10   8        8.56        7.48      4.19 o 
   4  10   8       36.96       28.20      6.33 o 
   5  10   8       23.52       21.21      6.10 o 
   6  10   8       93.22      103.92      9.62 o 
   7  10   8        0.79        3.62      5.14 o 
   1  11   8        7.05        0.82      3.95 o 
   2  11   8       17.01       20.60      5.70 o 
   3  11   8       12.58       11.36      5.85 o 
   4  11   8        1.73        4.80      6.61 o 
   1   1   9       33.28       52.83      2.70 o 
   2   1   9      105.84       87.06      3.68 o 
   3   1   9       26.26       18.93      2.36 o 
   4   1   9      339.67      326.15      6.56 o 
   5   1   9      412.18      358.54      6.52 o 
   6   1   9       10.08       10.35      2.09 o 
   7   1   9        1.78        1.71      1.86 o 
   8   1   9      249.21      246.84      6.78 o 
   9   1   9       37.02       46.22      4.34 o 
  10   1   9       44.74       51.78      5.23 o 
  11   1   9        0.09       -2.88      4.21 o 
  12   1   9       16.77        4.93      4.84 o 
  13   1   9        1.09       11.13      5.39 o 
   0   2   9        2.67        2.52      2.24 o 
   1   2   9      507.87      589.77      9.10 o 
   2   2   9      731.08      742.23      8.67 o 
   3   2   9      521.90      580.77      7.62 o 
   4   2   9      104.12      105.49      3.60 o 
   5   2   9       33.58       34.74      2.92 o 
   6   2   9      135.79      162.47      6.16 o 
   7   2   9        0.37        1.67      2.23 o 
   8   2   9        1.55       -3.31      2.20 o 
   9   2   9      166.44      188.40      7.24 o 
  10   2   9        0.86        0.15      3.28 o 
  11   2   9        0.21       -0.38      3.59 o 
  12   2   9        0.01        6.97      4.54 o 
  13   2   9        6.57        8.16      5.19 o 
   1   3   9      848.75      922.78     10.50 o 
   2   3   9     1191.22     1341.78     13.03 o 
   3   3   9      591.18      666.67      8.26 o 
   4   3   9      154.03      167.35      4.76 o 
   5   3   9       29.80       31.55      2.63 o 
   6   3   9        0.98       -0.17      1.75 o 
   7   3   9       15.43       10.85      2.82 o 
   8   3   9       73.74       70.59      4.50 o 
   9   3   9        3.45        1.80      3.09 o 
  10   3   9        2.19        5.23      3.78 o 
  11   3   9        0.34       -1.76      4.07 o 
  12   3   9       11.87        7.66      5.91 o 
  13   3   9        3.24        0.64      6.08 o 
   0   4   9        2.46        7.71      3.86 o 
   1   4   9       86.15       91.79      5.37 o 
   2   4   9      192.84      210.26      5.39 o 
   3   4   9       28.36       31.71      2.80 o 
   4   4   9      199.75      207.46      5.44 o 
   5   4   9      168.72      178.27      5.16 o 
   6   4   9      135.19      129.09      4.79 o 
   7   4   9       21.99       19.57      3.31 o 
   8   4   9        8.81        6.56      3.35 o 
   9   4   9        5.38       -0.61      3.01 o 
  10   4   9        0.36       -4.80      3.20 o 
  11   4   9        5.51       -3.70      4.09 o 
  12   4   9        4.08        1.31      4.98 o 
   1   5   9       30.27       26.62      3.03 o 
   2   5   9        7.19        7.72      2.31 o 
   3   5   9       76.36       82.55      4.14 o 
   4   5   9       93.68       88.05      5.26 o 
   5   5   9        3.30        4.86      2.46 o 
   6   5   9       42.46       45.72      4.86 o 
   7   5   9       83.40       83.60      7.22 o 
   8   5   9        2.43       -0.38      3.61 o 
   9   5   9       62.27       52.74      5.86 o 
  10   5   9       63.36       55.09      6.27 o 
  11   5   9        3.27        4.61      4.84 o 
  12   5   9       50.42       50.57      7.28 o 
   0   6   9       54.03       54.80      6.28 o 
   1   6   9        3.36        1.83      2.40 o 
   2   6   9      308.65      308.77      7.72 o 
   3   6   9      606.46      611.00     10.85 o 
   4   6   9        5.87        7.36      2.95 o 
   5   6   9        0.35       -1.37      3.07 o 
   6   6   9        0.17        0.86      3.29 o 
   7   6   9        0.01       -1.19      3.94 o 
   8   6   9        2.74        1.29      4.12 o 
   9   6   9       55.53       51.14      6.13 o 
  10   6   9        0.64       -2.77      4.10 o 
  11   6   9       23.45       14.87      5.32 o 
   1   7   9      356.20      358.61      9.34 o 
   2   7   9      446.35      453.11      9.97 o 
   3   7   9      506.38      502.38     10.47 o 
   4   7   9      489.44      507.32     18.20 o 
   5   7   9        0.21        6.46      3.76 o 
   6   7   9       35.11       39.69      6.92 o 
   7   7   9       40.53       38.28      6.33 o 
   8   7   9        0.41       -2.35      4.22 o 
   9   7   9        1.86        3.07      4.21 o 
  10   7   9       14.19       11.40      5.09 o 
   0   8   9      297.86      286.37     27.59 o 
   1   8   9        0.77        6.91      3.62 o 
   2   8   9      407.75      437.06     12.39 o 
   3   8   9      265.85      309.19      8.79 o 
   4   8   9        8.20        9.28      4.22 o 
   5   8   9       25.69       19.01      4.76 o 
   6   8   9        8.38        6.00      5.00 o 
   7   8   9       48.76       58.63      7.83 o 
   8   8   9        6.37        3.91      5.00 o 
   9   8   9       16.65       15.83      5.26 o 
   1   9   9       32.23       26.83      4.71 o 
   2   9   9      136.94      148.57      7.79 o 
   3   9   9        0.40       -1.31      3.57 o 
   4   9   9        5.01        0.28      5.44 o 
   5   9   9       37.14       37.87      6.41 o 
   6   9   9       10.65       16.52      5.65 o 
   7   9   9        0.69       -2.60      5.32 o 
   8   9   9       21.24       19.62      6.52 o 
   0  10   9       99.11       97.80     10.21 o 
   1  10   9      168.43      178.59      8.79 o 
   2  10   9       14.96       13.43      5.21 o 
   3  10   9       36.54       59.43      6.35 o 
   4  10   9        0.49        2.22      5.17 o 
   5  10   9        9.87       25.26      6.28 o 
   6  10   9       23.98       15.66      5.96 o 
   1  11   9        6.49        4.04      5.09 o 
   2  11   9        9.17        7.68      5.81 o 
   0   0  10     1118.35     1180.36     22.61 o 
   1   0  10     3964.90     3850.23     42.33 o 
   2   0  10      126.51      130.28      8.69 o 
   3   0  10      613.52      625.32     20.71 o 
   4   0  10      395.19      397.18     11.48 o 
   5   0  10     1450.81     1304.86     20.22 o 
   6   0  10       80.59       73.83      4.76 o 
   7   0  10      972.48      915.79     21.81 o 
   8   0  10      594.98      624.99     14.36 o 
   9   0  10      165.81      181.99     10.15 o 
  10   0  10       74.71       93.21      8.29 o 
  11   0  10      222.85      205.32     32.03 o 
  12   0  10        0.50       -0.33      6.71 o 
  13   0  10       81.84       90.73     12.44 o 
   1   1  10        0.01       -0.47      1.38 o 
   2   1  10        6.67       10.01      1.86 o 
   3   1  10      346.23      348.18      7.51 o 
   4   1  10       12.04       11.58      2.22 o 
   5   1  10      431.83      426.02      8.09 o 
   6   1  10      187.23      198.45      5.27 o 
   7   1  10      540.11      562.71      8.64 o 
   8   1  10      574.07      622.46     10.95 o 
   9   1  10       83.81       77.58      5.36 o 
  10   1  10        5.02       -0.40      3.51 o 
  11   1  10       45.70       41.36      7.78 o 
  12   1  10       10.06        9.70      5.02 o 
  13   1  10        8.62       21.13      5.86 o 
   0   2  10       24.92       25.13      3.56 o 
   1   2  10     1194.93     1073.04     12.81 o 
   2   2  10      898.05      861.08      9.84 o 
   3   2  10     1226.48     1214.68     12.38 o 
   4   2  10       19.13       22.73      2.48 o 
   5   2  10     1272.05     1220.48     14.79 o 
   6   2  10       36.06       35.35      3.20 o 
   7   2  10     1151.52     1197.73     16.68 o 
   8   2  10       56.81       57.11      4.28 o 
   9   2  10      104.77       95.33      5.42 o 
  10   2  10        1.40        1.57      3.32 o 
  11   2  10       20.40       23.34      6.14 o 
  12   2  10        5.99        7.12      6.34 o 
  13   2  10        3.40        1.62      6.42 o 
   1   3  10        6.41       10.20      1.91 o 
   2   3  10      199.81      214.07      5.33 o 
   3   3  10        1.75        4.22      1.76 o 
   4   3  10       83.52       87.74      4.21 o 
   5   3  10       24.99       25.69      3.13 o 
   6   3  10       98.11      117.91      4.95 o 
   7   3  10      173.97      160.61      8.00 o 
   8   3  10      179.73      187.10      7.18 o 
   9   3  10       37.37       29.90      4.54 o 
  10   3  10       10.80        9.71      4.13 o 
  11   3  10       77.12       87.04      7.93 o 
  12   3  10       19.17       14.84      6.38 o 
   0   4  10      169.91      169.28      8.70 o 
   1   4  10      496.96      442.55      7.99 o 
   2   4  10        0.79       -1.77      1.68 o 
   3   4  10     1413.53     1369.29     15.33 o 
   4   4  10      169.11      180.06      7.40 o 
   5   4  10     1268.32     1150.54     15.54 o 
   6   4  10       24.92       27.17      4.04 o 
   7   4  10      330.99      321.41     10.61 o 
   8   4  10       92.99       69.92      6.00 o 
   9   4  10       12.76        4.11      3.43 o 
  10   4  10       23.31       21.34      5.27 o 
  11   4  10       85.36       85.46      9.04 o 
  12   4  10       10.58       -2.15      4.73 o 
   1   5  10       33.97       39.77      3.53 o 
   2   5  10      128.75      130.07      5.62 o 
   3   5  10        1.68       -0.85      2.01 o 
   4   5  10        4.62        1.15      2.26 o 
   5   5  10       32.47       25.98      3.83 o 
   6   5  10       33.58       27.33      3.92 o 
   7   5  10      196.32      202.42      7.71 o 
   8   5  10      166.18      140.56      9.23 o 
   9   5  10        2.14       -0.04      3.68 o 
  10   5  10        0.50        4.20      4.09 o 
  11   5  10       16.79       23.66      5.75 o 
   0   6  10       38.89       39.68      6.14 o 
   1   6  10      587.71      551.82     11.23 o 
   2   6  10       15.83       19.21      3.12 o 
   3   6  10      327.86      300.76      8.98 o 
   4   6  10        3.38        5.00      3.02 o 
   5   6  10      665.20      679.36     14.93 o 
   6   6  10      116.34      142.21      7.87 o 
   7   6  10      180.52      169.64      9.99 o 
   8   6  10        0.13        3.65      4.64 o 
   9   6  10       30.01       30.22      6.27 o 
  10   6  10        1.04        1.02      4.25 o 
  11   6  10       32.96       37.48      6.84 o 
   1   7  10      178.39      212.49      8.48 o 
   2   7  10      125.97      139.64      6.34 o 
   3   7  10        0.18       -3.95      2.63 o 
   4   7  10      118.59      135.18      7.83 o 
   5   7  10       83.91       88.89      7.02 o 
   6   7  10       63.71       54.40      7.85 o 
   7   7  10      154.46      145.99     10.01 o 
   8   7  10       82.31       92.73      8.74 o 
   9   7  10       10.09        6.41      4.72 o 
  10   7  10       26.33       25.88      5.75 o 
   0   8  10      100.91      104.27      9.39 o 
   1   8  10        0.95        2.12      3.37 o 
   2   8  10      196.75      201.17      8.08 o 
   3   8  10      584.72      572.97     13.12 o 
   4   8  10       40.59       49.22      6.12 o 
   5   8  10      388.36      379.60     12.37 o 
   6   8  10       82.60       75.86      9.85 o 
   7   8  10       34.97       28.68      6.52 o 
   8   8  10        1.73       -1.13      4.89 o 
   1   9  10       10.95       10.41      4.06 o 
   2   9  10       12.99        5.87      3.89 o 
   3   9  10       37.81       33.20      5.39 o 
   4   9  10       20.15       26.06      5.80 o 
   5   9  10       20.24       25.27      6.19 o 
   6   9  10       65.76       66.53      8.18 o 
   7   9  10        3.71        6.48      5.50 o 
   0  10  10       13.90       17.11      6.65 o 
   1  10  10       81.35       65.24      6.48 o 
   2  10  10       20.93       18.24      7.53 o 
   3  10  10       72.12       76.82      7.70 o 
   4  10  10        4.04        4.32      5.34 o 
   5  10  10       94.35       81.22      9.12 o 
   1   1  11        3.65       14.89      2.60 o 
   2   1  11       25.58       27.92      2.69 o 
   3   1  11      478.88      462.23      8.30 o 
   4   1  11       44.72       47.37      3.52 o 
   5   1  11      326.34      388.31      7.99 o 
   6   1  11      134.93      129.64      4.34 o 
   7   1  11       34.31       41.51      3.29 o 
   8   1  11        6.39        4.35      2.68 o 
   9   1  11      287.77      283.22      8.60 o 
  10   1  11        3.34        4.37      3.69 o 
  11   1  11        0.23       -1.86      4.18 o 
  12   1  11        5.38        9.18      5.13 o 
   0   2  11        4.58       14.34      4.19 o 
   1   2  11        3.41        5.57      1.83 o 
   2   2  11        1.46       -2.57      1.71 o 
   3   2  11       10.66       16.87      2.88 o 
   4   2  11       91.18       76.76      3.88 o 
   5   2  11       66.51       84.09      4.06 o 
   6   2  11      450.08      456.74      9.69 o 
   7   2  11       19.90       17.46      3.28 o 
   8   2  11       17.33       20.26      3.31 o 
   9   2  11        0.81       -0.91      2.66 o 
  10   2  11        2.87        3.62      3.48 o 
  11   2  11       18.80        9.15      6.16 o 
  12   2  11        0.46       -7.55      5.03 o 
   1   3  11        1.86        0.61      1.53 o 
   2   3  11       51.57       66.57      3.60 o 
   3   3  11       10.59       10.07      2.32 o 
   4   3  11      254.26      257.22     10.39 o 
   5   3  11       23.86       22.11      3.07 o 
   6   3  11      137.32      149.44      5.71 o 
   7   3  11       44.46       48.29      5.00 o 
   8   3  11        0.21       -1.35      3.00 o 
   9   3  11        6.42        5.83      3.68 o 
  10   3  11       15.32       12.96      4.73 o 
  11   3  11       21.89       26.66      5.66 o 
  12   3  11        0.01       -5.58      4.97 o 
   0   4  11        1.29        1.08      2.85 o 
   1   4  11       23.64       24.19      2.79 o 
   2   4  11      229.62      269.49      7.21 o 
   3   4  11       34.82       29.31      3.02 o 
   4   4  11       21.52       24.16      3.24 o 
   5   4  11        5.98        6.15      2.39 o 
   6   4  11       55.56       68.83      5.65 o 
   7   4  11        7.46        7.27      3.46 o 
   8   4  11       26.26       21.68      4.97 o 
   9   4  11       33.24       27.30      5.99 o 
  10   4  11        7.26        5.46      4.12 o 
  11   4  11        0.00       -1.32      4.26 o 
   1   5  11       63.39       63.54      6.03 o 
   2   5  11        0.05       -2.66      2.07 o 
   3   5  11      123.17      127.85      5.20 o 
   4   5  11       35.79       30.35      3.56 o 
   5   5  11       56.49       46.01      4.59 o 
   6   5  11       16.93       16.39      3.46 o 
   7   5  11       38.49       41.21      6.76 o 
   8   5  11       10.93       -3.79      3.67 o 
   9   5  11       71.05       71.07      7.75 o 
  10   5  11       21.86       13.78      4.65 o 
  11   5  11        0.01        1.18      4.69 o 
   0   6  11        6.17        4.08      3.90 o 
   1   6  11        3.26        4.74      3.33 o 
   2   6  11        3.14        0.05      2.67 o 
   3   6  11        0.89       -1.84      2.53 o 
   4   6  11       17.72       16.40      3.75 o 
   5   6  11       56.80       88.16      6.86 o 
   6   6  11      558.21      617.17     14.71 o 
   7   6  11        5.07        7.25      4.57 o 
   8   6  11       69.30       62.51      7.46 o 
   9   6  11       15.89       14.63      5.52 o 
  10   6  11       14.15        5.96      4.62 o 
   1   7  11        0.14       -0.53      2.89 o 
   2   7  11        1.87        0.30      2.82 o 
   3   7  11        2.93       -0.64      3.03 o 
   4   7  11      207.81      218.04     10.42 o 
   5   7  11      195.31      197.28      9.51 o 
   6   7  11      119.84      120.35      9.51 o 
   7   7  11      142.11      134.86     10.04 o 
   8   7  11        9.06        1.60      5.51 o 
   9   7  11       15.82       21.53      7.21 o 
   0   8  11      121.21      173.20     12.56 o 
   1   8  11      101.91      115.24      9.58 o 
   2   8  11      280.12      291.48      9.80 o 
   3   8  11       80.03       72.05      6.31 o 
   4   8  11        1.73        2.41      4.13 o 
   5   8  11       45.18       46.15      6.40 o 
   6   8  11       17.22       14.25      5.55 o 
   7   8  11        7.02       14.50      5.90 o 
   8   8  11       12.49       15.05      6.14 o 
   1   9  11        1.59        5.66      4.01 o 
   2   9  11       10.97       10.06      4.36 o 
   3   9  11       88.77       98.20      7.39 o 
   4   9  11        0.65       -4.04      4.14 o 
   5   9  11       56.37       44.80      7.47 o 
   6   9  11        2.98        4.10      5.66 o 
   0  10  11        0.45       10.35      6.40 o 
   1  10  11        0.00        0.15      4.32 o 
   2  10  11      105.09      115.09     13.13 o 
   3  10  11        8.99        6.30      5.33 o 
   0   0  12      695.07      528.03     25.29 o 
   1   0  12     1158.51     1188.03     28.63 o 
   2   0  12     2105.11     2258.99     35.43 o 
   3   0  12      344.15      330.13     11.51 o 
   4   0  12     3358.16     2834.95     56.52 o 
   5   0  12     1646.35     1624.00     24.89 o 
   6   0  12      470.41      439.67     11.87 o 
   7   0  12       49.04       57.41      5.02 o 
   8   0  12      385.00      332.47     12.85 o 
   9   0  12       12.00       10.99      4.97 o 
  10   0  12       83.07       94.22      8.90 o 
  11   0  12        0.04       -8.62      5.82 o 
  12   0  12       33.90       21.12     12.65 o 
   1   1  12       10.31       10.43      3.29 o 
   2   1  12      125.89      143.84      5.53 o 
   3   1  12       71.32       77.02      4.19 o 
   4   1  12      439.63      441.48     11.57 o 
   5   1  12      704.22      773.14     12.05 o 
   6   1  12       10.82        8.93      2.24 o 
   7   1  12       32.42       30.69      4.12 o 
   8   1  12       62.52       60.20      4.55 o 
   9   1  12       38.76       41.34      4.45 o 
  10   1  12       50.80       52.40      5.74 o 
  11   1  12        5.26       -3.76      4.11 o 
  12   1  12       26.04       35.94      6.75 o 
   0   2  12      887.58      875.43     24.22 o 
   1   2  12       23.13       21.91      3.24 o 
   2   2  12      835.11      706.69     11.15 o 
   3   2  12       40.75       48.13      3.46 o 
   4   2  12      858.17      904.99     13.26 o 
   5   2  12       59.83       52.04      3.69 o 
   6   2  12      365.97      317.20      7.79 o 
   7   2  12       14.71       23.49      4.46 o 
   8   2  12      199.56      197.70      7.67 o 
   9   2  12        0.56       -2.72      2.97 o 
  10   2  12       61.28       56.37      6.77 o 
  11   2  12        0.14        1.70      4.33 o 
   1   3  12       99.42      109.78      5.38 o 
   2   3  12      122.75      132.06      5.41 o 
   3   3  12        9.18        3.21      2.36 o 
   4   3  12      210.48      217.32      8.01 o 
   5   3  12       32.69       20.73      3.45 o 
   6   3  12        4.84       -0.20      3.62 o 
   7   3  12       23.24       39.60      8.38 o 
   8   3  12       92.31      137.67      6.83 o 
   9   3  12       90.34       85.33      6.19 o 
  10   3  12       14.99       15.27      5.04 o 
  11   3  12        0.01        2.23      4.49 o 
   0   4  12      703.55      718.05     15.96 o 
   1   4  12      168.24      160.41      5.64 o 
   2   4  12      484.89      434.17     10.28 o 
   3   4  12       34.14       34.12      3.71 o 
   4   4  12      654.24      575.42     10.78 o 
   5   4  12      189.74      160.75      5.90 o 
   6   4  12       92.44      116.25      7.02 o 
   7   4  12       76.74       67.67      5.98 o 
   8   4  12      301.66      300.39     12.00 o 
   9   4  12        9.53        3.57      4.43 o 
  10   4  12       23.71       19.40      6.72 o 
  11   4  12        0.29       -4.04      4.58 o 
   1   5  12       34.88       33.44      3.70 o 
   2   5  12       97.37      101.03      5.90 o 
   3   5  12        0.50        0.48      2.27 o 
   4   5  12      305.30      286.71      8.05 o 
   5   5  12      253.48      189.49      7.74 o 
   6   5  12        5.68        3.58      3.17 o 
   7   5  12       16.20       13.02      3.85 o 
   8   5  12        0.04       -0.19      4.15 o 
   9   5  12       20.86       14.11      4.78 o 
  10   5  12       22.77       26.20      5.76 o 
   0   6  12      195.27      176.15     10.25 o 
   1   6  12       85.47       81.92      5.61 o 
   2   6  12      521.12      511.77     10.63 o 
   3   6  12       38.17       40.43      4.27 o 
   4   6  12      199.15      195.69      7.96 o 
   5   6  12        1.93       -1.36      3.26 o 
   6   6  12      126.14      110.60     10.33 o 
   7   6  12       35.38       32.27      6.10 o 
   8   6  12      186.13      197.19     11.55 o 
   9   6  12        2.87        5.11      5.17 o 
   1   7  12       62.87       55.55      5.24 o 
   2   7  12       25.97       27.08      4.48 o 
   3   7  12        0.14        0.91      3.09 o 
   4   7  12       36.13       21.20      6.76 o 
   5   7  12       11.96        1.41      5.24 o 
   6   7  12        0.06        0.43      4.78 o 
   7   7  12        0.96        2.53      6.16 o 
   8   7  12        6.93        6.24      5.46 o 
   0   8  12      152.73      132.63     10.88 o 
   1   8  12        3.31        1.82      3.61 o 
   2   8  12       15.88       14.86      4.38 o 
   3   8  12        7.15        2.75      4.07 o 
   4   8  12       68.49       47.73      6.40 o 
   5   8  12       30.60       14.77      5.21 o 
   6   8  12      267.91      323.68     24.57 o 
   7   8  12       13.58       20.25      6.42 o 
   1   9  12       16.93        6.29      4.33 o 
   2   9  12       52.57       40.41      6.98 o 
   3   9  12        0.61       -4.22      4.47 o 
   4   9  12       10.09        1.99      4.81 o 
   1   1  13       84.52       61.13      6.05 o 
   2   1  13       52.52       59.34      5.00 o 
   3   1  13        2.99        0.11      2.20 o 
   4   1  13        0.49        0.64      2.12 o 
   5   1  13        0.21        0.98      2.41 o 
   6   1  13       55.83       57.98      3.56 o 
   7   1  13        6.03        1.60      2.45 o 
   8   1  13        9.63        9.44      2.92 o 
   9   1  13        0.35        2.04      2.96 o 
  10   1  13        0.60       -1.95      3.63 o 
  11   1  13        0.13       -0.79      5.50 o 
   0   2  13       70.23       67.72      8.30 o 
   1   2  13       10.56        6.40      3.34 o 
   2   2  13       38.27       39.87      3.56 o 
   3   2  13       49.77       48.83      3.84 o 
   4   2  13        0.53       -0.16      2.29 o 
   5   2  13       68.36       70.05      4.22 o 
   6   2  13       21.43       13.77      2.98 o 
   7   2  13        2.81       -1.55      2.84 o 
   8   2  13      111.00      119.30      6.54 o 
   9   2  13       20.52       23.66      4.87 o 
  10   2  13        1.69       -2.64      4.11 o 
  11   2  13        0.12       -5.91      4.27 o 
   1   3  13      141.24      148.89      6.30 o 
   2   3  13       21.91       22.29      3.22 o 
   3   3  13        5.30        6.29      2.63 o 
   4   3  13        0.10       -1.32      2.37 o 
   5   3  13        0.49        0.92      2.72 o 
   6   3  13       11.29       12.66      3.64 o 
   7   3  13       50.07       46.80      6.85 o 
   8   3  13        4.32        4.89      3.60 o 
   9   3  13       26.44       33.64      5.24 o 
  10   3  13       17.76       14.79      5.23 o 
   0   4  13       21.26       24.08      6.71 o 
   1   4  13       14.44       18.59      3.13 o 
   2   4  13       26.60       20.42      3.08 o 
   3   4  13       44.48       48.18      4.24 o 
   4   4  13        1.42        5.74      2.73 o 
   5   4  13       55.35       63.54      4.57 o 
   6   4  13       14.50       15.51      3.92 o 
   7   4  13        3.89        7.93      3.60 o 
   8   4  13        2.57       -1.00      5.25 o 
   9   4  13       26.83       29.25      5.26 o 
  10   4  13        3.33        5.17      5.54 o 
   1   5  13       71.62       66.24      4.71 o 
   2   5  13       12.17        4.19      2.89 o 
   3   5  13      149.35      145.28      8.01 o 
   4   5  13        0.06       -2.87      2.63 o 
   5   5  13       56.07       53.29      5.17 o 
   6   5  13      121.73      116.66      7.77 o 
   7   5  13        1.08        1.73      3.22 o 
   8   5  13       10.73       -0.86      4.56 o 
   9   5  13        4.56        7.47      5.05 o 
   0   6  13       21.12       21.17      5.75 o 
   1   6  13       19.94       26.49      4.11 o 
   2   6  13       20.02        3.77      5.10 o 
   3   6  13       93.15      100.03      6.44 o 
   4   6  13        5.80        9.59      4.73 o 
   5   6  13       34.75       44.22      5.69 o 
   6   6  13        3.13        2.55      3.48 o 
   7   6  13        1.77       -1.99      4.35 o 
   8   6  13       41.40       20.75      6.76 o 
   1   7  13       22.00       16.40      4.07 o 
   2   7  13        1.63        0.24      3.36 o 
   3   7  13        4.71        1.86      3.40 o 
   4   7  13        0.74       -0.53      4.04 o 
   5   7  13        0.00       -3.46      3.98 o 
   6   7  13       11.41        1.23      4.89 o 
   7   7  13       38.70       31.41      6.85 o 
   0   8  13       99.25       89.19      9.59 o 
   1   8  13       38.26       46.26      5.61 o 
   2   8  13        4.09        4.15      4.07 o 
   3   8  13        4.24        7.11      4.66 o 
   4   8  13       13.32       17.25      5.57 o 
   5   8  13       66.10       68.90      8.08 o 
   1   9  13        2.32       -1.08      4.26 o 
   2   9  13       17.75       23.58      6.06 o 
   0   0  14      175.56      209.98     18.62 o 
   1   0  14     2438.42     2370.77     48.11 o 
   2   0  14      394.80      442.25     18.26 o 
   3   0  14      206.20      215.11     10.59 o 
   4   0  14      501.29      514.21     15.65 o 
   5   0  14      528.53      515.91     13.48 o 
   6   0  14      134.27      148.31      8.09 o 
   7   0  14      377.36      338.79     10.14 o 
   8   0  14       21.97       17.61      6.52 o 
   9   0  14       27.48       38.06      6.75 o 
  10   0  14        1.77       -0.26      4.97 o 
   1   1  14      114.58      129.41      7.89 o 
   2   1  14      687.17      777.70     17.15 o 
   3   1  14       25.28       23.97      3.61 o 
   4   1  14        3.17        1.86      2.38 o 
   5   1  14       52.66       49.05      3.94 o 
   6   1  14       45.69       52.38      3.60 o 
   7   1  14       46.94       57.15      5.54 o 
   8   1  14        3.58        6.06      3.38 o 
   9   1  14       94.91      108.46      7.39 o 
  10   1  14        1.10       -1.14      4.42 o 
   0   2  14      130.04      143.39     11.58 o 
   1   2  14      937.07      965.59     19.52 o 
   2   2  14       61.36       68.01      5.59 o 
   3   2  14      379.05      357.24      9.47 o 
   4   2  14       34.49       39.87      3.95 o 
   5   2  14      212.13      170.70      6.60 o 
   6   2  14       11.22        8.82      2.87 o 
   7   2  14       50.00       49.12      6.48 o 
   8   2  14        6.44        2.36      2.93 o 
   9   2  14      121.69      114.71      7.63 o 
  10   2  14        1.95        0.82      4.55 o 
   1   3  14       53.92       50.07      4.38 o 
   2   3  14       10.13        8.92      3.64 o 
   3   3  14        0.65       -1.47      2.39 o 
   4   3  14       10.69       14.74      3.15 o 
   5   3  14      155.62      160.07      7.19 o 
   6   3  14        4.46        5.74      3.58 o 
   7   3  14       19.60       30.83      5.69 o 
   8   3  14        6.94        1.97      3.84 o 
   9   3  14       69.31       82.13      7.28 o 
  10   3  14       53.23       55.42      7.28 o 
   0   4  14      174.83      176.45     14.60 o 
   1   4  14      790.38      707.00     13.96 o 
   2   4  14       17.05       18.91      3.37 o 
   3   4  14       75.30       88.77      5.55 o 
   4   4  14      103.73      125.40      7.32 o 
   5   4  14      166.11      171.09      6.56 o 
   6   4  14        5.13        4.10      4.32 o 
   7   4  14       73.98       67.62      8.21 o 
   8   4  14        0.86       -4.33      4.25 o 
   9   4  14      156.75      175.14      9.86 o 
   1   5  14       17.77       17.27      3.72 o 
   2   5  14      208.18      186.49      7.85 o 
   3   5  14       14.35       10.12      3.09 o 
   4   5  14       11.69       11.14      3.34 o 
   5   5  14       25.81       33.10      4.55 o 
   6   5  14        5.11       11.58      3.90 o 
   7   5  14       58.66       58.95      7.48 o 
   8   5  14        9.23       13.08      5.26 o 
   0   6  14       15.31       14.03      5.69 o 
   1   6  14      204.28      196.38      9.15 o 
   2   6  14       33.17       34.86      6.74 o 
   3   6  14       73.01       65.49      5.81 o 
   4   6  14        0.00       -2.68      3.57 o 
   5   6  14      198.22      194.63      9.44 o 
   6   6  14        5.07        2.30      3.97 o 
   7   6  14       57.61       65.85      8.26 o 
   1   7  14       14.60       14.00      4.13 o 
   2   7  14       45.55       49.66      6.26 o 
   3   7  14       73.94       69.86      6.84 o 
   4   7  14        0.21        1.03      4.30 o 
   5   7  14       57.63       48.58      6.57 o 
   6   7  14        5.74        7.11      5.30 o 
   0   8  14       45.36       36.87      7.90 o 
   1   8  14       67.36       59.68      6.21 o 
   2   8  14        3.07        4.09      4.57 o 
   3   8  14      111.19      110.40      9.94 o 
   4   8  14       12.36        7.96      5.16 o 
   1   1  15       11.18        3.96      3.84 o 
   2   1  15      345.19      354.35     12.02 o 
   3   1  15       36.42       51.59      5.28 o 
   4   1  15       29.41       28.20      4.98 o 
   5   1  15       48.34       30.76      4.13 o 
   6   1  15        0.31        1.34      2.56 o 
   7   1  15        3.59        0.94      3.42 o 
   8   1  15       19.73       17.09      4.26 o 
   9   1  15        0.57       -2.39      3.86 o 
   0   2  15       13.10        2.38      5.90 o 
   1   2  15       31.71       24.22      4.99 o 
   2   2  15       33.02       26.81      4.46 o 
   3   2  15        0.60        3.39      2.84 o 
   4   2  15        0.01        3.55      2.99 o 
   5   2  15       10.17        8.23      4.05 o 
   6   2  15        0.32       -4.28      2.85 o 
   7   2  15        0.48       -0.95      3.51 o 
   8   2  15        5.96        5.78      4.14 o 
   9   2  15        2.52        2.05      4.18 o 
   1   3  15        5.06        2.26      2.83 o 
   2   3  15       31.57       29.04      4.72 o 
   3   3  15        0.13       -0.43      2.92 o 
   4   3  15       27.41       23.73      4.08 o 
   5   3  15       12.61        8.50      3.66 o 
   6   3  15        0.83        1.07      3.60 o 
   7   3  15        2.72        5.01      4.05 o 
   8   3  15       10.96       19.89      4.79 o 
   9   3  15        3.94        4.10      4.40 o 
   0   4  15      119.11      132.63     10.24 o 
   1   4  15        3.33       -0.42      3.13 o 
   2   4  15       19.63       20.81      4.10 o 
   3   4  15        4.28        3.81      3.33 o 
   4   4  15        0.63        3.17      2.94 o 
   5   4  15       17.24       18.00      3.98 o 
   6   4  15       20.66       17.17      4.34 o 
   7   4  15        0.58       -5.78      3.85 o 
   8   4  15        2.71        3.75      4.96 o 
   1   5  15       11.48       13.86      4.41 o 
   2   5  15      106.27       90.36      7.44 o 
   3   5  15       13.29        5.27      3.53 o 
   4   5  15       23.19       29.13      4.33 o 
   5   5  15        0.00       -0.46      3.35 o 
   6   5  15        6.85        3.46      3.66 o 
   7   5  15        6.05        6.41      4.68 o 
   0   6  15      127.03      160.82     14.91 o 
   1   6  15      103.52      111.60      9.12 o 
   2   6  15       33.49       46.37      6.81 o 
   3   6  15       10.89        3.39      4.19 o 
   4   6  15       13.94       10.58      4.53 o 
   5   6  15       19.32       14.57      5.95 o 
   6   6  15        1.75       -2.28      4.01 o 
   1   7  15        1.25        1.10      5.12 o 
   2   7  15        1.43        6.88      4.59 o 
   3   7  15       22.52       12.46      5.63 o 
   4   7  15       43.68       48.72      6.61 o 
   0   0  16       62.28       89.43     15.17 o 
   1   0  16       71.34       85.44     15.94 o 
   2   0  16     1052.82     1214.76     33.48 o 
   3   0  16      112.68      146.50     32.00 o 
   4   0  16      300.70      260.19     16.91 o 
   5   0  16       88.12      114.41      8.59 o 
   6   0  16        1.27        4.63      4.01 o 
   7   0  16       44.52       46.24      6.22 o 
   8   0  16      169.00      144.09     19.69 o 
   1   1  16      293.36      298.67     12.89 o 
   2   1  16       52.35       58.55      6.64 o 
   3   1  16       19.01       20.00      3.99 o 
   4   1  16        0.43       -0.57      3.88 o 
   5   1  16        7.06       11.81      3.78 o 
   6   1  16      101.26      103.29      5.53 o 
   7   1  16        0.00       -0.45      3.73 o 
   8   1  16       60.23       66.27      6.48 o 
   0   2  16       10.41       -0.23      6.25 o 
   1   2  16       35.83       35.55      5.18 o 
   2   2  16      364.32      327.53     16.00 o 
   3   2  16        4.00        0.56      3.49 o 
   4   2  16      134.85      135.59      8.25 o 
   5   2  16       63.97       68.75      7.18 o 
   6   2  16      322.07      316.69     12.24 o 
   7   2  16        0.41       -0.65      5.07 o 
   8   2  16       49.12       68.62      7.53 o 
   1   3  16       16.36       21.40      4.12 o 
   2   3  16        0.30        2.16      3.58 o 
   3   3  16       15.20       11.14      4.20 o 
   4   3  16        9.17        6.57      3.66 o 
   5   3  16        2.19        3.44      3.54 o 
   6   3  16       78.95       86.07      7.96 o 
   7   3  16       57.02       58.44      7.13 o 
   0   4  16       12.03       10.90      5.42 o 
   1   4  16        0.46       -3.51      3.51 o 
   2   4  16      282.80      296.80     10.27 o 
   3   4  16       83.08       88.98      7.28 o 
   4   4  16      120.30      127.82     11.36 o 
   5   4  16       39.12       47.00      5.79 o 
   6   4  16      133.56      121.22      7.51 o 
   7   4  16        0.03        1.81      3.58 o 
   1   5  16       38.03       26.89      5.36 o 
   2   5  16        2.26        3.07      3.96 o 
   3   5  16       16.42       23.73      5.21 o 
   4   5  16        6.89       13.54      5.33 o 
   5   5  16       20.01       19.80      4.88 o 
   0   6  16       69.22       85.36     16.67 o 
   1   6  16        4.17        4.94      5.08 o 
   2   6  16      214.17      190.03     11.25 o 
   3   6  16        2.47        6.89      5.26 o 
   4   6  16       68.85       89.62      9.15 o 
   1   1  17       46.21       38.63      5.85 o 
   2   1  17       18.00       11.30      4.77 o 
   3   1  17        1.71        4.37      3.93 o 
   4   1  17        6.63       11.56      4.46 o 
   5   1  17        5.33        7.25      3.76 o 
   6   1  17        0.07       -0.18      3.25 o 
   7   1  17        0.71        2.63      4.49 o 
   0   2  17        1.70       -0.24      6.27 o 
   1   2  17       61.08       68.19      5.99 o 
   2   2  17        1.78       -1.94      3.49 o 
   3   2  17        0.18        0.11      3.78 o 
   4   2  17        1.28        4.27      3.59 o 
   5   2  17        3.32        2.46      3.61 o 
   6   2  17        4.45        6.44      4.60 o 
   1   3  17        9.37        9.23      3.93 o 
   2   3  17        8.90       10.39      3.65 o 
   3   3  17        0.00        0.00      3.93 o 
   4   3  17        2.41        2.05      3.67 o 
   5   3  17        7.11       13.94      4.60 o 
   6   3  17        8.46        7.31      5.00 o 
   0   4  17        0.52        1.14      4.87 o 
   1   4  17        4.59       11.14      4.22 o 
   2   4  17        5.81        9.11      4.18 o 
   3   4  17       43.09       36.35      5.72 o 
   4   4  17        0.32       -4.94      4.95 o 
   5   4  17        0.24        3.68      4.12 o 
   1   5  17       38.15       36.57      6.81 o 
   2   5  17        5.70        5.77      4.59 o 
   3   5  17        1.20       -0.21      4.66 o 
   0   0  18       82.76      102.62     17.62 o 
   1   0  18       35.73       38.66      9.12 o 
   2   0  18       76.20       84.77     21.88 o 
   3   0  18        0.55       -5.03      8.47 o 
   4   0  18        2.47       16.37      6.66 o 
   5   0  18      561.34      632.79     20.78 o 
   1   1  18        0.87       -6.77      4.51 o 
   2   1  18        1.16       -3.82      4.24 o 
   3   1  18       78.97       83.41      8.12 o 
   4   1  18       67.18       67.31      6.87 o 
   5   1  18        0.38        5.59      4.45 o 
   0   2  18        4.97       -0.51      6.42 o 
   1   2  18      123.83      120.27      8.33 o 
   2   2  18       77.75       77.49      7.39 o 
   3   2  18       81.62       96.78      7.86 o 
   4   2  18        1.68        0.08      4.46 o 
   1   3  18        0.09        0.83      3.86 o 
   2   3  18        2.51        6.49      3.65 o 
   3   3  18       80.56       84.10      7.67 o 
   0   4  18       43.25       36.13      7.92 o 
   1   4  18       46.00       50.62      5.89 o 
   1   1  19        0.32        1.70      4.84 o 
                                                 
